# Supplementary material for: Revision of the Li13Si4 structure
Source: Acta Crystallogr Sect E Struct Rep Online. 2013 Nov 6;69(Pt 12):i81–2. doi: 10.1107/S1600536813029759 (PMC3884973; doi:10.1107/S1600536813029759)
Supplement: Supplementary file 1 [file e-69-00i81-sup1.cif]

##############################################################################
#                                                                            #
# This CIF contains the data in a paper accepted for publication in          #
# Acta Crystallographica Section E. It conforms to the requirements of       #
# Notes for Authors for Acta Crystallographica Section E, and has been       #
# peer reviewed under the auspices of the IUCr Commission on Journals.       #
#                                                                            #
# Full details of the Crystallographic Information File format               #
# are given in the paper "The Crystallographic Information File (CIF):       #
# a New Standard Archive File for Crystallography" by S. R. Hall, F. H.      #
# Allen and I. D. Brown [Acta Cryst. (1991), A47, 655-685].                  #
#                                                                            #
# The current version of the core CIF dictionary is obtainable from          #
# ftp://ftp.iucr.org/pub/cif_core.dic.                                       #
#                                                                            #
# Software is freely available for graphical display of the structure(s)     #
# in this CIF. For information consult the CIF software page                 #
# http://www.iucr.org/resources/cif/software.                                #
#                                                                            #
# This file may be used for bona fide research purposes within the           #
# scientific community so long as proper attribution is given to the journal # 
# article from which it was obtained.                                        #
#                                                                            #
##############################################################################
data_global
_audit_creation_method     'IUCr SHELXL97-template, publCIF'
_journal_date_recd_electronic     2013-10-14
_journal_date_accepted     2013-10-30
_journal_name_full     'Acta Crystallographica, Section E'
_journal_year     2013
_journal_volume     69
_journal_issue     12
_journal_page_first     i81
_journal_page_last     i82
_journal_paper_category     QI
_journal_paper_doi     10.1107/S1600536813029759
_journal_coeditor_code     WM2778
_publ_contact_author_name     'F\"assler, Thomas F.'
_publ_contact_author_address
;
Technische Universit\"at M\"unchen
Department of Chemistry
Lichtenbergstrasse 4
85747 Garching
Germany
;
_publ_contact_author_email     'thomas.faessler@lrz.tum.de'
_publ_contact_author_fax     '+49 89 289-13186'
_publ_contact_author_phone     '+49 89 289-13131'
_publ_section_title
;
Revision of the Li~13~Si~4~ structure
;
loop_
    _publ_author_name
    _publ_author_footnote
    _publ_author_address
    'Zeilinger, Michael' ?
;
Department of Chemistry
Technische Universit\"at M\"unchen
Lichtenbergstrasse 4
85747 Garching
Germany
;
    'F\"assler, Thomas F.' ?
;
Department of Chemistry
Technische Universit\"at M\"unchen
Lichtenbergstrasse 4
85747 Garching
Germany
;
data_I
_audit_creation_method     'IUCr SHELXL97-template, publCIF'
_database_code_depnum_ccdc_archive     'CCDC 969388'
_chemical_name_systematic     'Tridecalithium tetrasilicide'
_chemical_name_common     'Lithium Silicide'
_chemical_formula_moiety     ?
_chemical_formula_sum     'Li13 Si4'
_chemical_formula_structural     'Li13 2(Si) Si2'
_chemical_formula_analytical     'Li13 Si4'
_chemical_formula_iupac     'Li13 Si4'
_chemical_formula_weight     202.58
_chemical_melting_point     995
_symmetry_cell_setting     orthorhombic
_symmetry_space_group_name_H-M     'P b a m'
_symmetry_space_group_name_Hall     '-P 2 2ab'
loop_
    _symmetry_equiv_pos_as_xyz
    'x, y, z'
    '-x, -y, z'
    '-x+1/2, y+1/2, -z'
    'x+1/2, -y+1/2, -z'
    '-x, -y, -z'
    'x, y, -z'
    'x-1/2, -y-1/2, z'
    '-x-1/2, y-1/2, z'
_cell_length_a     7.9488(4)
_cell_length_b     15.1248(8)
_cell_length_c     4.4661(2)
_cell_angle_alpha     90.00
_cell_angle_beta     90.00
_cell_angle_gamma     90.00
_cell_volume     536.93(5)
_cell_formula_units_Z     2
_cell_measurement_reflns_used     9823
_cell_measurement_theta_min     2.8949
_cell_measurement_theta_max     57.2990
_cell_measurement_temperature     100(2)
_exptl_crystal_description     'block'
_exptl_crystal_colour     'metallic silver'
_exptl_crystal_size_max     0.2
_exptl_crystal_size_mid     0.2
_exptl_crystal_size_min     0.2
_exptl_crystal_density_diffrn     1.253
_exptl_crystal_density_meas     ?
_exptl_crystal_density_method     'not measured'
_exptl_crystal_F_000     190
_exptl_absorpt_coefficient_mu     0.473
_exptl_absorpt_correction_type     multi-scan
_exptl_absorpt_process_details     '(<i>SADABS</i>; Bruker, 2008)'
_exptl_absorpt_correction_T_min     0.7813
_exptl_absorpt_correction_T_max     0.8182
_exptl_special_details
;
;
_diffrn_ambient_temperature     100(2)
_diffrn_radiation_type     MoK\a
_diffrn_radiation_wavelength     0.71073
_diffrn_radiation_source     'rotating anode FR591'
_diffrn_radiation_monochromator     'MONTEL optic'
_diffrn_measurement_device_type     'Bruker APEXII CCD'
_diffrn_measurement_method     '\f- and omega-rotation'
_diffrn_detector_area_resol_mean     16
_diffrn_reflns_number     25938
_diffrn_reflns_av_R_equivalents     0.0333
_diffrn_reflns_av_sigmaI/netI     0.0151
_diffrn_reflns_theta_min     2.69
_diffrn_reflns_theta_max     45.29
_diffrn_reflns_theta_full     45.29
_diffrn_measured_fraction_theta_max     0.998
_diffrn_measured_fraction_theta_full     0.998
_diffrn_reflns_limit_h_min     -13
_diffrn_reflns_limit_h_max     15
_diffrn_reflns_limit_k_min     -28
_diffrn_reflns_limit_k_max     30
_diffrn_reflns_limit_l_min     -8
_diffrn_reflns_limit_l_max     8
_refine_special_details
;
Refinement of <i>F</i>^2^ against all reflections. The weighted <i>R</i>-factor
<i>wR</i> and goodness of fit <i>S</i> are based on <i>F</i>^2^, conventional
<i>R</i>-factors <i>R</i> are based on <i>F</i>, with <i>F</i> set to zero for
negative <i>F</i>^2^. The threshold expression of <i>F</i>^2^ >
\s(<i>F</i>^2^) is used only for calculating <i>R</i>-factors(gt) <i>etc</i>.
and is not relevant to the choice of reflections for refinement.
<i>R</i>-factors based on <i>F</i>^2^ are statistically about twice as large
as those based on <i>F</i>, and <i>R</i>-factors based on all data will be
even larger.
;
_reflns_number_total     2429
_reflns_number_gt     2333
_reflns_threshold_expression     I>2\s(I)
_refine_ls_structure_factor_coef     Fsqd
_refine_ls_matrix_type     full
_refine_ls_R_factor_all     0.0155
_refine_ls_R_factor_gt     0.0148
_refine_ls_wR_factor_gt     0.0433
_refine_ls_wR_factor_ref     0.0437
_refine_ls_goodness_of_fit_ref     1.079
_refine_ls_restrained_S_all     1.079
_refine_ls_number_reflns     2429
_refine_ls_number_parameters     60
_refine_ls_number_restraints     0
_refine_ls_weighting_scheme     calc
_refine_ls_weighting_details
         'calc w=1/[\s^2^(Fo^2^)+(0.0204P)^2^+0.0373P] where P=(Fo^2^+2Fc^2^)/3'
_atom_sites_solution_primary     direct
_atom_sites_solution_secondary     difmap
_refine_ls_shift/su_max     0.002
_refine_ls_shift/su_mean     0.000
_refine_diff_density_max     0.678
_refine_diff_density_min     -0.396
loop_
    _atom_type_symbol
    _atom_type_description
    _atom_type_scat_dispersion_real
    _atom_type_scat_dispersion_imag
    _atom_type_scat_source
    'Li' 'Li' -0.0003 0.0001
                         'International Tables Vol C Tables 4.2.6.8 and 6.1.1.4'
    'Si' 'Si' 0.0817 0.0704
                         'International Tables Vol C Tables 4.2.6.8 and 6.1.1.4'
_computing_data_collection     '<i>APEX2</i> (Bruker, 2008)'
_computing_cell_refinement     '<i>SAINT</i> (Bruker, 2008)'
_computing_data_reduction     '<i>SAINT</i> (Bruker, 2008)'
_computing_structure_solution     '<i>SHELXS97</i> (Sheldrick, 2008)'
_computing_structure_refinement     '<i>SHELXL97</i> (Sheldrick, 2008)'
_computing_molecular_graphics     '<i>DIAMOND</i> (Brandenburg, 2012)'
_computing_publication_material     '<i>publCIF</i> (Westrip, 2010)'
loop_
    _atom_site_type_symbol
    _atom_site_label
    _atom_site_fract_x
    _atom_site_fract_y
    _atom_site_fract_z
    _atom_site_U_iso_or_equiv
    _atom_site_adp_type
    _atom_site_calc_flag
    _atom_site_refinement_flags
    _atom_site_occupancy
    _atom_site_symmetry_multiplicity
    _atom_site_disorder_assembly
    _atom_site_disorder_group
    Si Si1 0.426415(11) 0.431285(6) 0.5000 0.00704(2) Uani d S 1 2 . .
    Si Si2 0.415184(11) 0.160356(6) 0.0000 0.00617(2) Uani d S 1 2 . .
    Li Li1 0.15083(11) 0.02778(6) 0.0000 0.01635(13) Uani d S 1 2 . .
    Li Li2 0.0000 0.5000 0.0000 0.01727(19) Uani d S 1 4 . .
    Li Li3 0.09442(12) 0.19506(7) 0.0000 0.0242(2) Uani d S 1 2 . .
    Li Li4 0.27005(11) 0.34697(6) 0.0000 0.01476(13) Uani d S 1 2 . .
    Li Li5 0.25998(11) 0.09271(6) 0.5000 0.01663(14) Uani d S 1 2 . .
    Li Li6A 0.4138(3) 0.25535(7) 0.5000 0.0195(4) Uani d SP 0.838(7) 2 . 1
    Li Li6B 0.3327(12) 0.2487(4) 0.5000 0.0192(15) Uani d SP 0.162(7) 2 . 2
    Li Li7 0.09281(10) 0.39330(6) 0.5000 0.01429(13) Uani d S 1 2 . .
loop_
    _atom_site_aniso_label
    _atom_site_aniso_U_11
    _atom_site_aniso_U_22
    _atom_site_aniso_U_33
    _atom_site_aniso_U_12
    _atom_site_aniso_U_13
    _atom_site_aniso_U_23
    Si1 0.00650(4) 0.00658(4) 0.00803(4) -0.00146(2) 0.000 0.000
    Si2 0.00659(4) 0.00652(4) 0.00541(4) -0.00044(2) 0.000 0.000
    Li1 0.0192(3) 0.0173(3) 0.0126(3) -0.0052(3) 0.000 0.000
    Li2 0.0249(5) 0.0097(4) 0.0172(5) -0.0035(4) 0.000 0.000
    Li3 0.0129(3) 0.0169(3) 0.0427(6) 0.0034(3) 0.000 0.000
    Li4 0.0133(3) 0.0173(3) 0.0137(3) 0.0004(2) 0.000 0.000
    Li5 0.0127(3) 0.0262(4) 0.0110(3) -0.0061(3) 0.000 0.000
    Li6A 0.0374(11) 0.0107(4) 0.0104(4) 0.0041(4) 0.000 0.000
    Li6B 0.019(4) 0.017(2) 0.022(3) 0.003(2) 0.000 0.000
    Li7 0.0105(3) 0.0204(3) 0.0119(3) -0.0008(2) 0.000 0.000
_geom_special_details
;
All e.s.d.'s (except the e.s.d. in the dihedral angle between two l.s. planes)
are estimated using the full covariance matrix. The cell e.s.d.'s are taken
into account individually in the estimation of e.s.d.'s in distances, angles
and torsion angles; correlations between e.s.d.'s in cell parameters are only
used when they are defined by crystal symmetry. An approximate (isotropic)
treatment of cell e.s.d.'s is used for estimating e.s.d.'s involving l.s.
planes.
;
loop_
    _geom_bond_atom_site_label_1
    _geom_bond_atom_site_label_2
    _geom_bond_site_symmetry_2
    _geom_bond_distance
    _geom_bond_publ_flag
    Si1 Si1 5_666 2.3852(2) ?
    Si1 Li6A . 2.6628(12) ?
    Si1 Li5 7_665 2.6762(8) ?
    Si1 Li7 . 2.7133(8) ?
    Si1 Li1 3_556 2.7374(5) ?
    Si1 Li1 3 2.7374(5) ?
    Si1 Li5 3_556 2.8559(9) ?
    Si1 Li4 1_556 2.8561(5) ?
    Si1 Li4 . 2.8561(5) ?
    Si1 Li6B . 2.860(7) ?
    Si1 Li1 7_666 2.9244(6) ?
    Si1 Li1 7_665 2.9244(6) ?
    Si2 Li2 3_545 2.51735(15) ?
    Si2 Li3 . 2.6031(9) ?
    Si2 Li3 7_665 2.6099(10) ?
    Si2 Li6A . 2.6554(6) ?
    Si2 Li6A 1_554 2.6554(6) ?
    Si2 Li6B 1_554 2.684(3) ?
    Si2 Li6B . 2.684(3) ?
    Si2 Li5 . 2.7487(5) ?
    Si2 Li5 1_554 2.7487(5) ?
    Si2 Li7 7_665 2.7638(5) ?
    Si2 Li7 7_664 2.7638(5) ?
    Si2 Li4 7_665 2.8229(9) ?
    Li1 Li1 5 2.5408(17) ?
    Li1 Li3 . 2.5696(13) ?
    Li1 Li5 1_554 2.5892(6) ?
    Li1 Li5 . 2.5892(6) ?
    Li1 Si1 3_545 2.7374(5) ?
    Li1 Si1 3_546 2.7374(5) ?
    Li1 Li4 3_545 2.8060(12) ?
    Li1 Li2 3_545 2.8071(9) ?
    Li1 Si1 7_564 2.9244(6) ?
    Li1 Si1 7_565 2.9244(6) ?
    Li2 Si2 7_565 2.51733(16) ?
    Li2 Si2 3 2.51736(15) ?
    Li2 Li1 7_565 2.8071(9) ?
    Li2 Li1 3 2.8071(9) ?
    Li2 Li7 1_554 2.8522(6) ?
    Li2 Li7 5_566 2.8522(6) ?
    Li2 Li7 5_565 2.8522(6) ?
    Li2 Li7 . 2.8522(6) ?
    Li2 Li4 5_565 3.1567(9) ?
    Li2 Li4 . 3.1567(9) ?
    Li2 Li5 3_556 3.2546(7) ?
    Li2 Li5 3 3.2546(7) ?
    Li3 Si2 7_565 2.6099(10) ?
    Li3 Li4 7_565 2.6556(13) ?
    Li3 Li4 . 2.6884(13) ?
    Li3 Li6A 7_564 2.7585(14) ?
    Li3 Li6A 7_565 2.7585(14) ?
    Li3 Li5 . 3.0191(9) ?
    Li3 Li5 1_554 3.0191(9) ?
    Li3 Li6B . 3.038(7) ?
    Li3 Li6B 1_554 3.038(7) ?
    Li3 Li6B 7_564 3.168(7) ?
    Li4 Li3 7_665 2.6556(13) ?
    Li4 Li6B . 2.728(3) ?
    Li4 Li6B 1_554 2.728(3) ?
    Li4 Li7 . 2.7317(7) ?
    Li4 Li7 1_554 2.7318(7) ?
    Li4 Li1 3 2.8060(12) ?
    Li4 Si2 7_565 2.8229(9) ?
    Li4 Si1 1_554 2.8562(5) ?
    Li4 Li6A 1_554 2.8659(11) ?
    Li4 Li6A . 2.8659(11) ?
    Li5 Li6B . 2.429(7) ?
    Li5 Li1 1_556 2.5892(6) ?
    Li5 Li7 7_665 2.6540(12) ?
    Li5 Si1 7_565 2.6762(8) ?
    Li5 Li6A . 2.7472(18) ?
    Li5 Si2 1_556 2.7487(5) ?
    Li5 Si1 3_546 2.8559(9) ?
    Li5 Li3 1_556 3.0191(9) ?
    Li5 Li7 3_546 3.2351(14) ?
    Li6A Si2 1_556 2.6553(6) ?
    Li6A Li7 7_665 2.6605(16) ?
    Li6A Li3 7_666 2.7585(14) ?
    Li6A Li3 7_665 2.7585(14) ?
    Li6A Li4 1_556 2.8659(11) ?
    Li6A Li7 . 3.296(2) ?
    Li6A Li3 1_556 3.5021(19) ?
    Li6B Si2 1_556 2.684(3) ?
    Li6B Li4 1_556 2.728(3) ?
    Li6B Li7 . 2.902(7) ?
    Li6B Li7 7_665 2.981(7) ?
    Li6B Li3 1_556 3.038(7) ?
    Li6B Li3 7_666 3.168(7) ?
    Li6B Li3 7_665 3.168(7) ?
    Li7 Li5 7_565 2.6540(12) ?
    Li7 Li6A 7_565 2.6605(16) ?
    Li7 Li4 1_556 2.7317(7) ?
    Li7 Si2 7_565 2.7638(5) ?
    Li7 Si2 7_566 2.7638(5) ?
    Li7 Li2 1_556 2.8522(6) ?
    Li7 Li6B 7_565 2.981(7) ?
    Li7 Li5 3_556 3.2351(14) ?
loop_
    _geom_angle_atom_site_label_1
    _geom_angle_atom_site_label_2
    _geom_angle_atom_site_label_3
    _geom_angle_site_symmetry_1
    _geom_angle_site_symmetry_3
    _geom_angle
    _geom_angle_publ_flag
    Si1 Si1 Li6A 5_666 . 152.78(5) ?
    Si1 Si1 Li5 5_666 7_665 68.43(2) ?
    Li6A Si1 Li5 . 7_665 84.35(5) ?
    Si1 Si1 Li7 5_666 . 131.60(2) ?
    Li6A Si1 Li7 . . 75.63(5) ?
    Li5 Si1 Li7 7_665 . 159.98(3) ?
    Si1 Si1 Li1 5_666 3_556 69.231(19) ?
    Li6A Si1 Li1 . 3_556 121.62(2) ?
    Li5 Si1 Li1 7_665 3_556 107.13(2) ?
    Li7 Si1 Li1 . 3_556 83.90(2) ?
    Si1 Si1 Li1 5_666 3 69.231(19) ?
    Li6A Si1 Li1 . 3 121.62(2) ?
    Li5 Si1 Li1 7_665 3 107.13(2) ?
    Li7 Si1 Li1 . 3 83.90(2) ?
    Li1 Si1 Li1 3_556 3 109.32(3) ?
    Si1 Si1 Li5 5_666 3_556 60.62(2) ?
    Li6A Si1 Li5 . 3_556 146.60(5) ?
    Li5 Si1 Li5 7_665 3_556 129.047(16) ?
    Li7 Si1 Li5 . 3_556 70.97(3) ?
    Li1 Si1 Li5 3_556 3_556 55.100(14) ?
    Li1 Si1 Li5 3 3_556 55.100(14) ?
    Si1 Si1 Li4 5_666 1_556 127.050(14) ?
    Li6A Si1 Li4 . 1_556 62.45(3) ?
    Li5 Si1 Li4 7_665 1_556 111.752(19) ?
    Li7 Si1 Li4 . 1_556 58.678(17) ?
    Li1 Si1 Li4 3_556 1_556 60.17(2) ?
    Li1 Si1 Li4 3 1_556 141.10(3) ?
    Li5 Si1 Li4 3_556 1_556 98.97(2) ?
    Si1 Si1 Li4 5_666 . 127.051(14) ?
    Li6A Si1 Li4 . . 62.45(3) ?
    Li5 Si1 Li4 7_665 . 111.752(19) ?
    Li7 Si1 Li4 . . 58.678(17) ?
    Li1 Si1 Li4 3_556 . 141.10(3) ?
    Li1 Si1 Li4 3 . 60.17(2) ?
    Li5 Si1 Li4 3_556 . 98.97(2) ?
    Li4 Si1 Li4 1_556 . 102.86(3) ?
    Si1 Si1 Li6B 5_666 . 165.72(19) ?
    Li6A Si1 Li6B . . 12.94(15) ?
    Li5 Si1 Li6B 7_665 . 97.30(19) ?
    Li7 Si1 Li6B . . 62.68(19) ?
    Li1 Si1 Li6B 3_556 . 117.15(8) ?
    Li1 Si1 Li6B 3 . 117.15(8) ?
    Li5 Si1 Li6B 3_556 . 133.66(19) ?
    Li4 Si1 Li6B 1_556 . 57.02(7) ?
    Li4 Si1 Li6B . . 57.02(7) ?
    Si1 Si1 Li1 5_666 7_666 61.073(16) ?
    Li6A Si1 Li1 . 7_666 103.56(3) ?
    Li5 Si1 Li1 7_665 7_666 54.856(16) ?
    Li7 Si1 Li1 . 7_666 129.866(14) ?
    Li1 Si1 Li1 3_556 7_666 53.20(3) ?
    Li1 Si1 Li1 3 7_666 130.304(9) ?
    Li5 Si1 Li1 3_556 7_666 97.78(2) ?
    Li4 Si1 Li1 1_556 7_666 76.29(2) ?
    Li4 Si1 Li1 . 7_666 163.14(2) ?
    Li6B Si1 Li1 . 7_666 111.30(11) ?
    Si1 Si1 Li1 5_666 7_665 61.073(16) ?
    Li6A Si1 Li1 . 7_665 103.56(3) ?
    Li5 Si1 Li1 7_665 7_665 54.856(16) ?
    Li7 Si1 Li1 . 7_665 129.866(14) ?
    Li1 Si1 Li1 3_556 7_665 130.304(9) ?
    Li1 Si1 Li1 3 7_665 53.20(3) ?
    Li5 Si1 Li1 3_556 7_665 97.78(2) ?
    Li4 Si1 Li1 1_556 7_665 163.14(2) ?
    Li4 Si1 Li1 . 7_665 76.29(2) ?
    Li6B Si1 Li1 . 7_665 111.30(11) ?
    Li1 Si1 Li1 7_666 7_665 99.56(3) ?
    Li2 Si2 Li3 3_545 . 117.17(2) ?
    Li2 Si2 Li3 3_545 7_665 131.38(2) ?
    Li3 Si2 Li3 . 7_665 111.451(16) ?
    Li2 Si2 Li6A 3_545 . 121.49(2) ?
    Li3 Si2 Li6A . . 83.51(5) ?
    Li3 Si2 Li6A 7_665 . 63.18(4) ?
    Li2 Si2 Li6A 3_545 1_554 121.49(2) ?
    Li3 Si2 Li6A . 1_554 83.51(5) ?
    Li3 Si2 Li6A 7_665 1_554 63.18(4) ?
    Li6A Si2 Li6A . 1_554 114.48(4) ?
    Li2 Si2 Li6B 3_545 1_554 123.03(10) ?
    Li3 Si2 Li6B . 1_554 70.1(2) ?
    Li3 Si2 Li6B 7_665 1_554 73.51(18) ?
    Li6A Si2 Li6B . 1_554 115.43(10) ?
    Li6A Si2 Li6B 1_554 1_554 14.03(17) ?
    Li2 Si2 Li6B 3_545 . 123.03(10) ?
    Li3 Si2 Li6B . . 70.1(2) ?
    Li3 Si2 Li6B 7_665 . 73.51(18) ?
    Li6A Si2 Li6B . . 14.03(17) ?
    Li6A Si2 Li6B 1_554 . 115.43(10) ?
    Li6B Si2 Li6B 1_554 . 112.6(2) ?
    Li2 Si2 Li5 3_545 . 76.21(2) ?
    Li3 Si2 Li5 . . 68.62(2) ?
    Li3 Si2 Li5 7_665 . 123.840(16) ?
    Li6A Si2 Li5 . . 61.08(4) ?
    Li6A Si2 Li5 1_554 . 151.98(5) ?
    Li6B Si2 Li5 1_554 . 138.7(2) ?
    Li6B Si2 Li5 . . 53.11(15) ?
    Li2 Si2 Li5 3_545 1_554 76.21(2) ?
    Li3 Si2 Li5 . 1_554 68.62(2) ?
    Li3 Si2 Li5 7_665 1_554 123.840(16) ?
    Li6A Si2 Li5 . 1_554 151.98(5) ?
    Li6A Si2 Li5 1_554 1_554 61.08(4) ?
    Li6B Si2 Li5 1_554 1_554 53.11(15) ?
    Li6B Si2 Li5 . 1_554 138.7(2) ?
    Li5 Si2 Li5 . 1_554 108.66(3) ?
    Li2 Si2 Li7 3_545 7_665 65.184(19) ?
    Li3 Si2 Li7 . 7_665 124.026(15) ?
    Li3 Si2 Li7 7_665 7_665 88.12(3) ?
    Li6A Si2 Li7 . 7_665 58.76(3) ?
    Li6A Si2 Li7 1_554 7_665 147.18(5) ?
    Li6B Si2 Li7 1_554 7_665 160.6(2) ?
    Li6B Si2 Li7 . 7_665 66.34(14) ?
    Li5 Si2 Li7 . 7_665 57.56(2) ?
    Li5 Si2 Li7 1_554 7_665 140.93(3) ?
    Li2 Si2 Li7 3_545 7_664 65.184(18) ?
    Li3 Si2 Li7 . 7_664 124.026(15) ?
    Li3 Si2 Li7 7_665 7_664 88.12(3) ?
    Li6A Si2 Li7 . 7_664 147.18(5) ?
    Li6A Si2 Li7 1_554 7_664 58.77(3) ?
    Li6B Si2 Li7 1_554 7_664 66.34(14) ?
    Li6B Si2 Li7 . 7_664 160.6(2) ?
    Li5 Si2 Li7 . 7_664 140.93(3) ?
    Li5 Si2 Li7 1_554 7_664 57.56(2) ?
    Li7 Si2 Li7 7_665 7_664 107.80(3) ?
    Li2 Si2 Li4 3_545 7_665 72.216(17) ?
    Li3 Si2 Li4 . 7_665 170.62(3) ?
    Li3 Si2 Li4 7_665 7_665 59.16(3) ?
    Li6A Si2 Li4 . 7_665 91.45(5) ?
    Li6A Si2 Li4 1_554 7_665 91.45(5) ?
    Li6B Si2 Li4 1_554 7_665 105.3(2) ?
    Li6B Si2 Li4 . 7_665 105.3(2) ?
    Li5 Si2 Li4 . 7_665 115.713(19) ?
    Li5 Si2 Li4 1_554 7_665 115.713(19) ?
    Li7 Si2 Li4 7_665 7_665 58.534(15) ?
    Li7 Si2 Li4 7_664 7_665 58.534(15) ?
    Li1 Li1 Li3 5 . 99.26(5) ?
    Li1 Li1 Li5 5 1_554 116.21(3) ?
    Li3 Li1 Li5 . 1_554 71.64(3) ?
    Li1 Li1 Li5 5 . 116.21(3) ?
    Li3 Li1 Li5 . . 71.64(3) ?
    Li5 Li1 Li5 1_554 . 119.19(5) ?
    Li1 Li1 Si1 5 3_545 67.17(2) ?
    Li3 Li1 Si1 . 3_545 119.07(2) ?
    Li5 Li1 Si1 1_554 3_545 64.776(18) ?
    Li5 Li1 Si1 . 3_545 168.80(4) ?
    Li1 Li1 Si1 5 3_546 67.17(2) ?
    Li3 Li1 Si1 . 3_546 119.07(2) ?
    Li5 Li1 Si1 1_554 3_546 168.80(4) ?
    Li5 Li1 Si1 . 3_546 64.776(18) ?
    Si1 Li1 Si1 3_545 3_546 109.32(3) ?
    Li1 Li1 Li4 5 3_545 83.64(4) ?
    Li3 Li1 Li4 . 3_545 177.10(5) ?
    Li5 Li1 Li4 1_554 3_545 107.13(3) ?
    Li5 Li1 Li4 . 3_545 107.13(3) ?
    Si1 Li1 Li4 3_545 3_545 62.011(17) ?
    Si1 Li1 Li4 3_546 3_545 62.012(18) ?
    Li1 Li1 Li2 5 3_545 152.08(6) ?
    Li3 Li1 Li2 . 3_545 108.66(4) ?
    Li5 Li1 Li2 1_554 3_545 74.07(3) ?
    Li5 Li1 Li2 . 3_545 74.07(3) ?
    Si1 Li1 Li2 3_545 3_545 98.16(2) ?
    Si1 Li1 Li2 3_546 3_545 98.16(2) ?
    Li4 Li1 Li2 3_545 3_545 68.44(3) ?
    Li1 Li1 Si2 5 . 155.65(6) ?
    Li3 Li1 Si2 . . 56.39(3) ?
    Li5 Li1 Si2 1_554 . 59.72(2) ?
    Li5 Li1 Si2 . . 59.72(2) ?
    Si1 Li1 Si2 3_545 . 122.029(17) ?
    Si1 Li1 Si2 3_546 . 122.029(17) ?
    Li4 Li1 Si2 3_545 . 120.71(4) ?
    Li2 Li1 Si2 3_545 . 52.269(16) ?
    Li1 Li1 Si1 5 7_564 59.63(2) ?
    Li3 Li1 Si1 . 7_564 71.64(2) ?
    Li5 Li1 Si1 1_554 7_564 57.691(19) ?
    Li5 Li1 Si1 . 7_564 141.50(4) ?
    Si1 Li1 Si1 3_545 7_564 49.695(9) ?
    Si1 Li1 Si1 3_546 7_564 126.80(3) ?
    Li4 Li1 Si1 3_545 7_564 110.06(2) ?
    Li2 Li1 Si1 3_545 7_564 129.406(14) ?
    Si2 Li1 Si1 . 7_564 107.16(2) ?
    Li1 Li1 Si1 5 7_565 59.63(2) ?
    Li3 Li1 Si1 . 7_565 71.64(2) ?
    Li5 Li1 Si1 1_554 7_565 141.50(4) ?
    Li5 Li1 Si1 . 7_565 57.691(19) ?
    Si1 Li1 Si1 3_545 7_565 126.80(3) ?
    Si1 Li1 Si1 3_546 7_565 49.695(9) ?
    Li4 Li1 Si1 3_545 7_565 110.06(2) ?
    Li2 Li1 Si1 3_545 7_565 129.406(14) ?
    Si2 Li1 Si1 . 7_565 107.16(2) ?
    Si1 Li1 Si1 7_564 7_565 99.56(3) ?
    Si2 Li2 Si2 7_565 3 180.000(4) ?
    Si2 Li2 Li1 7_565 7_565 65.859(17) ?
    Si2 Li2 Li1 3 7_565 114.141(17) ?
    Si2 Li2 Li1 7_565 3 114.142(17) ?
    Si2 Li2 Li1 3 3 65.859(17) ?
    Li1 Li2 Li1 7_565 3 180.0 ?
    Si2 Li2 Li7 7_565 1_554 61.584(16) ?
    Si2 Li2 Li7 3 1_554 118.416(16) ?
    Li1 Li2 Li7 7_565 1_554 99.849(19) ?
    Li1 Li2 Li7 3 1_554 80.151(19) ?
    Si2 Li2 Li7 7_565 5_566 118.417(16) ?
    Si2 Li2 Li7 3 5_566 61.583(16) ?
    Li1 Li2 Li7 7_565 5_566 80.151(19) ?
    Li1 Li2 Li7 3 5_566 99.849(19) ?
    Li7 Li2 Li7 1_554 5_566 180.0 ?
    Si2 Li2 Li7 7_565 5_565 118.417(16) ?
    Si2 Li2 Li7 3 5_565 61.583(16) ?
    Li1 Li2 Li7 7_565 5_565 80.151(19) ?
    Li1 Li2 Li7 3 5_565 99.849(19) ?
    Li7 Li2 Li7 1_554 5_565 76.94(3) ?
    Li7 Li2 Li7 5_566 5_565 103.06(3) ?
    Si2 Li2 Li7 7_565 . 61.584(16) ?
    Si2 Li2 Li7 3 . 118.417(16) ?
    Li1 Li2 Li7 7_565 . 99.850(19) ?
    Li1 Li2 Li7 3 . 80.151(19) ?
    Li7 Li2 Li7 1_554 . 103.06(3) ?
    Li7 Li2 Li7 5_566 . 76.94(3) ?
    Li7 Li2 Li7 5_565 . 180.0 ?
    Si2 Li2 Li4 7_565 5_565 121.622(16) ?
    Si2 Li2 Li4 3 5_565 58.378(16) ?
    Li1 Li2 Li4 7_565 5_565 55.76(2) ?
    Li1 Li2 Li4 3 5_565 124.24(2) ?
    Li7 Li2 Li4 1_554 5_565 126.209(14) ?
    Li7 Li2 Li4 5_566 5_565 53.791(15) ?
    Li7 Li2 Li4 5_565 5_565 53.791(15) ?
    Li7 Li2 Li4 . 5_565 126.210(14) ?
    Si2 Li2 Li4 7_565 . 58.378(16) ?
    Si2 Li2 Li4 3 . 121.622(16) ?
    Li1 Li2 Li4 7_565 . 124.24(2) ?
    Li1 Li2 Li4 3 . 55.76(2) ?
    Li7 Li2 Li4 1_554 . 53.791(14) ?
    Li7 Li2 Li4 5_566 . 126.210(14) ?
    Li7 Li2 Li4 5_565 . 126.210(14) ?
    Li7 Li2 Li4 . . 53.790(15) ?
    Li4 Li2 Li4 5_565 . 180.0 ?
    Si2 Li2 Li5 7_565 3_556 124.896(15) ?
    Si2 Li2 Li5 3 3_556 55.104(15) ?
    Li1 Li2 Li5 7_565 3_556 130.096(14) ?
    Li1 Li2 Li5 3 3_556 49.904(14) ?
    Li7 Li2 Li5 1_554 3_556 129.00(2) ?
    Li7 Li2 Li5 5_566 3_556 51.00(2) ?
    Li7 Li2 Li5 5_565 3_556 116.42(2) ?
    Li7 Li2 Li5 . 3_556 63.58(2) ?
    Li4 Li2 Li5 5_565 3_556 94.745(17) ?
    Li4 Li2 Li5 . 3_556 85.255(17) ?
    Si2 Li2 Li5 7_565 3 124.896(15) ?
    Si2 Li2 Li5 3 3 55.104(15) ?
    Li1 Li2 Li5 7_565 3 130.096(14) ?
    Li1 Li2 Li5 3 3 49.904(14) ?
    Li7 Li2 Li5 1_554 3 63.58(2) ?
    Li7 Li2 Li5 5_566 3 116.42(2) ?
    Li7 Li2 Li5 5_565 3 51.00(2) ?
    Li7 Li2 Li5 . 3 129.00(2) ?
    Li4 Li2 Li5 5_565 3 94.745(17) ?
    Li4 Li2 Li5 . 3 85.255(17) ?
    Li5 Li2 Li5 3_556 3 86.65(2) ?
    Li1 Li3 Si2 . . 68.32(3) ?
    Li1 Li3 Si2 . 7_565 156.96(5) ?
    Si2 Li3 Si2 . 7_565 134.72(4) ?
    Li1 Li3 Li4 . 7_565 86.20(4) ?
    Si2 Li3 Li4 . 7_565 154.51(5) ?
    Si2 Li3 Li4 7_565 7_565 70.77(3) ?
    Li1 Li3 Li4 . . 138.67(5) ?
    Si2 Li3 Li4 . . 70.35(3) ?
    Si2 Li3 Li4 7_565 . 64.37(3) ?
    Li4 Li3 Li4 7_565 . 135.14(4) ?
    Li1 Li3 Li6A . 7_564 111.01(3) ?
    Si2 Li3 Li6A . 7_564 124.37(4) ?
    Si2 Li3 Li6A 7_565 7_564 59.21(3) ?
    Li4 Li3 Li6A 7_565 7_564 63.89(4) ?
    Li4 Li3 Li6A . 7_564 92.17(4) ?
    Li1 Li3 Li6A . 7_565 111.01(3) ?
    Si2 Li3 Li6A . 7_565 124.37(4) ?
    Si2 Li3 Li6A 7_565 7_565 59.21(3) ?
    Li4 Li3 Li6A 7_565 7_565 63.89(4) ?
    Li4 Li3 Li6A . 7_565 92.17(4) ?
    Li6A Li3 Li6A 7_564 7_565 108.10(8) ?
    Li1 Li3 Li5 . . 54.48(2) ?
    Si2 Li3 Li5 . . 57.97(2) ?
    Si2 Li3 Li5 7_565 . 131.88(2) ?
    Li4 Li3 Li5 7_565 . 107.49(3) ?
    Li4 Li3 Li5 . . 102.23(3) ?
    Li6A Li3 Li5 7_564 . 164.79(5) ?
    Li6A Li3 Li5 7_565 . 76.55(4) ?
    Li1 Li3 Li5 . 1_554 54.48(2) ?
    Si2 Li3 Li5 . 1_554 57.97(2) ?
    Si2 Li3 Li5 7_565 1_554 131.88(2) ?
    Li4 Li3 Li5 7_565 1_554 107.48(3) ?
    Li4 Li3 Li5 . 1_554 102.23(3) ?
    Li6A Li3 Li5 7_564 1_554 76.55(4) ?
    Li6A Li3 Li5 7_565 1_554 164.79(5) ?
    Li5 Li3 Li5 . 1_554 95.40(4) ?
    Li1 Li3 Li6B . . 98.86(11) ?
    Si2 Li3 Li6B . . 56.17(14) ?
    Si2 Li3 Li6B 7_565 . 96.70(11) ?
    Li4 Li3 Li6B 7_565 . 132.00(14) ?
    Li4 Li3 Li6B . . 56.51(11) ?
    Li6A Li3 Li6B 7_564 . 147.86(12) ?
    Li6A Li3 Li6B 7_565 . 69.93(11) ?
    Li5 Li3 Li6B . . 47.28(10) ?
    Li5 Li3 Li6B 1_554 . 114.13(14) ?
    Li1 Li3 Li6B . 1_554 98.86(11) ?
    Si2 Li3 Li6B . 1_554 56.17(14) ?
    Si2 Li3 Li6B 7_565 1_554 96.70(11) ?
    Li4 Li3 Li6B 7_565 1_554 132.00(14) ?
    Li4 Li3 Li6B . 1_554 56.51(11) ?
    Li6A Li3 Li6B 7_564 1_554 69.93(11) ?
    Li6A Li3 Li6B 7_565 1_554 147.86(12) ?
    Li5 Li3 Li6B . 1_554 114.13(14) ?
    Li5 Li3 Li6B 1_554 1_554 47.28(10) ?
    Li6B Li3 Li6B . 1_554 94.6(3) ?
    Li1 Li3 Li6B . 7_564 112.27(10) ?
    Si2 Li3 Li6B . 7_564 134.21(13) ?
    Si2 Li3 Li6B 7_565 7_564 54.31(10) ?
    Li4 Li3 Li6B 7_565 7_564 55.03(13) ?
    Li4 Li3 Li6B . 7_564 96.40(11) ?
    Li6A Li3 Li6B 7_564 7_564 9.86(10) ?
    Li6A Li3 Li6B 7_565 7_564 98.97(16) ?
    Li5 Li3 Li6B . 7_564 160.95(12) ?
    Li5 Li3 Li6B 1_554 7_564 84.41(12) ?
    Li6B Li3 Li6B . 7_564 148.83(4) ?
    Li6B Li3 Li6B 1_554 7_564 79.609(14) ?
    Li3 Li4 Li3 7_665 . 107.43(3) ?
    Li3 Li4 Li6B 7_665 . 72.1(2) ?
    Li3 Li4 Li6B . . 68.24(17) ?
    Li3 Li4 Li6B 7_665 1_554 72.1(2) ?
    Li3 Li4 Li6B . 1_554 68.24(17) ?
    Li6B Li4 Li6B . 1_554 109.86(19) ?
    Li3 Li4 Li7 7_665 . 124.20(2) ?
    Li3 Li4 Li7 . . 87.21(3) ?
    Li6B Li4 Li7 . . 64.21(14) ?
    Li6B Li4 Li7 1_554 . 154.5(2) ?
    Li3 Li4 Li7 7_665 1_554 124.20(2) ?
    Li3 Li4 Li7 . 1_554 87.21(3) ?
    Li6B Li4 Li7 . 1_554 154.5(2) ?
    Li6B Li4 Li7 1_554 1_554 64.21(14) ?
    Li7 Li4 Li7 . 1_554 109.66(4) ?
    Li3 Li4 Li1 7_665 3 90.90(4) ?
    Li3 Li4 Li1 . 3 161.67(4) ?
    Li6B Li4 Li1 . 3 119.34(14) ?
    Li6B Li4 Li1 1_554 3 119.34(14) ?
    Li7 Li4 Li1 . 3 82.28(3) ?
    Li7 Li4 Li1 1_554 3 82.28(3) ?
    Li3 Li4 Si2 7_665 7_565 163.90(4) ?
    Li3 Li4 Si2 . 7_565 56.47(3) ?
    Li6B Li4 Si2 . 7_565 99.3(2) ?
    Li6B Li4 Si2 1_554 7_565 99.3(2) ?
    Li7 Li4 Si2 . 7_565 59.65(2) ?
    Li7 Li4 Si2 1_554 7_565 59.65(2) ?
    Li1 Li4 Si2 3 7_565 105.20(3) ?
    Li3 Li4 Si1 7_665 . 71.60(2) ?
    Li3 Li4 Si1 . . 127.412(15) ?
    Li6B Li4 Si1 . . 61.57(14) ?
    Li6B Li4 Si1 1_554 . 143.5(2) ?
    Li7 Li4 Si1 . . 58.048(18) ?
    Li7 Li4 Si1 1_554 . 138.51(4) ?
    Li1 Li4 Si1 3 . 57.815(16) ?
    Si2 Li4 Si1 7_565 . 116.896(19) ?
    Li3 Li4 Si1 7_665 1_554 71.60(2) ?
    Li3 Li4 Si1 . 1_554 127.413(15) ?
    Li6B Li4 Si1 . 1_554 143.5(2) ?
    Li6B Li4 Si1 1_554 1_554 61.57(14) ?
    Li7 Li4 Si1 . 1_554 138.51(4) ?
    Li7 Li4 Si1 1_554 1_554 58.048(18) ?
    Li1 Li4 Si1 3 1_554 57.814(16) ?
    Si2 Li4 Si1 7_565 1_554 116.896(19) ?
    Si1 Li4 Si1 . 1_554 102.86(3) ?
    Li3 Li4 Li6A 7_665 1_554 59.80(4) ?
    Li3 Li4 Li6A . 1_554 78.11(4) ?
    Li6B Li4 Li6A . 1_554 107.55(12) ?
    Li6B Li4 Li6A 1_554 1_554 13.10(18) ?
    Li7 Li4 Li6A . 1_554 165.17(5) ?
    Li7 Li4 Li6A 1_554 1_554 72.11(3) ?
    Li1 Li4 Li6A 3 1_554 112.45(4) ?
    Si2 Li4 Li6A 7_565 1_554 112.31(5) ?
    Si1 Li4 Li6A . 1_554 130.66(5) ?
    Si1 Li4 Li6A 1_554 1_554 55.47(3) ?
    Li3 Li4 Li6A 7_665 . 59.80(4) ?
    Li3 Li4 Li6A . . 78.10(4) ?
    Li6B Li4 Li6A . . 13.10(18) ?
    Li6B Li4 Li6A 1_554 . 107.55(12) ?
    Li7 Li4 Li6A . . 72.11(3) ?
    Li7 Li4 Li6A 1_554 . 165.17(5) ?
    Li1 Li4 Li6A 3 . 112.45(4) ?
    Si2 Li4 Li6A 7_565 . 112.31(5) ?
    Si1 Li4 Li6A . . 55.47(3) ?
    Si1 Li4 Li6A 1_554 . 130.66(5) ?
    Li6A Li4 Li6A 1_554 . 102.37(5) ?
    Li6B Li5 Li1 . . 116.63(6) ?
    Li6B Li5 Li1 . 1_556 116.63(6) ?
    Li1 Li5 Li1 . 1_556 119.19(5) ?
    Li6B Li5 Li7 . 7_665 71.7(2) ?
    Li1 Li5 Li7 . 7_665 111.36(3) ?
    Li1 Li5 Li7 1_556 7_665 111.36(3) ?
    Li6B Li5 Si1 . 7_565 111.6(2) ?
    Li1 Li5 Si1 . 7_565 67.45(3) ?
    Li1 Li5 Si1 1_556 7_565 67.45(3) ?
    Li7 Li5 Si1 7_665 7_565 176.78(5) ?
    Li6B Li5 Li6A . . 12.67(19) ?
    Li1 Li5 Li6A . . 119.26(3) ?
    Li1 Li5 Li6A 1_556 . 119.26(3) ?
    Li7 Li5 Li6A 7_665 . 58.99(5) ?
    Si1 Li5 Li6A 7_565 . 124.23(6) ?
    Li6B Li5 Si2 . . 62.07(9) ?
    Li1 Li5 Si2 . . 65.853(16) ?
    Li1 Li5 Si2 1_556 . 172.86(4) ?
    Li7 Li5 Si2 7_665 . 61.506(17) ?
    Si1 Li5 Si2 7_565 . 119.680(19) ?
    Li6A Li5 Si2 . . 57.78(2) ?
    Li6B Li5 Si2 . 1_556 62.07(9) ?
    Li1 Li5 Si2 . 1_556 172.86(4) ?
    Li1 Li5 Si2 1_556 1_556 65.854(16) ?
    Li7 Li5 Si2 7_665 1_556 61.506(17) ?
    Si1 Li5 Si2 7_565 1_556 119.680(19) ?
    Li6A Li5 Si2 . 1_556 57.78(2) ?
    Si2 Li5 Si2 . 1_556 108.66(3) ?
    Li6B Li5 Si1 . 3_546 162.5(2) ?
    Li1 Li5 Si1 . 3_546 60.12(2) ?
    Li1 Li5 Si1 1_556 3_546 60.12(2) ?
    Li7 Li5 Si1 7_665 3_546 125.82(4) ?
    Si1 Li5 Si1 7_565 3_546 50.954(16) ?
    Li6A Li5 Si1 . 3_546 175.18(6) ?
    Si2 Li5 Si1 . 3_546 123.439(18) ?
    Si2 Li5 Si1 1_556 3_546 123.440(18) ?
    Li6B Li5 Li3 . . 66.78(13) ?
    Li1 Li5 Li3 . . 53.88(3) ?
    Li1 Li5 Li3 1_556 . 133.34(4) ?
    Li7 Li5 Li3 7_665 . 113.18(3) ?
    Si1 Li5 Li3 7_565 . 68.76(2) ?
    Li6A Li5 Li3 . . 74.63(4) ?
    Si2 Li5 Li3 . . 53.408(19) ?
    Si2 Li5 Li3 1_556 . 127.28(4) ?
    Si1 Li5 Li3 3_546 . 102.25(3) ?
    Li6B Li5 Li3 . 1_556 66.78(13) ?
    Li1 Li5 Li3 . 1_556 133.34(4) ?
    Li1 Li5 Li3 1_556 1_556 53.88(3) ?
    Li7 Li5 Li3 7_665 1_556 113.18(3) ?
    Si1 Li5 Li3 7_565 1_556 68.76(2) ?
    Li6A Li5 Li3 . 1_556 74.63(4) ?
    Si2 Li5 Li3 . 1_556 127.28(4) ?
    Si2 Li5 Li3 1_556 1_556 53.408(19) ?
    Si1 Li5 Li3 3_546 1_556 102.25(3) ?
    Li3 Li5 Li3 . 1_556 95.40(4) ?
    Li6B Li5 Li7 . 3_546 145.0(2) ?
    Li1 Li5 Li7 . 3_546 76.56(3) ?
    Li1 Li5 Li7 1_556 3_546 76.56(3) ?
    Li7 Li5 Li7 7_665 3_546 73.37(4) ?
    Si1 Li5 Li7 7_565 3_546 103.41(3) ?
    Li6A Li5 Li7 . 3_546 132.36(5) ?
    Si2 Li5 Li7 . 3_546 100.64(2) ?
    Si2 Li5 Li7 1_556 3_546 100.64(2) ?
    Si1 Li5 Li7 3_546 3_546 52.46(2) ?
    Li3 Li5 Li7 . 3_546 129.47(2) ?
    Li3 Li5 Li7 1_556 3_546 129.47(2) ?
    Si2 Li6A Si2 1_556 . 114.48(4) ?
    Si2 Li6A Li7 1_556 7_665 62.65(2) ?
    Si2 Li6A Li7 . 7_665 62.65(2) ?
    Si2 Li6A Si1 1_556 . 122.72(2) ?
    Si2 Li6A Si1 . . 122.72(2) ?
    Li7 Li6A Si1 7_665 . 145.53(10) ?
    Si2 Li6A Li5 1_556 . 61.14(3) ?
    Si2 Li6A Li5 . . 61.14(3) ?
    Li7 Li6A Li5 7_665 . 58.76(3) ?
    Si1 Li6A Li5 . . 155.71(9) ?
    Si2 Li6A Li3 1_556 7_666 57.60(2) ?
    Si2 Li6A Li3 . 7_666 145.67(8) ?
    Li7 Li6A Li3 7_665 7_666 87.22(5) ?
    Si1 Li6A Li3 . 7_666 73.07(4) ?
    Li5 Li6A Li3 . 7_666 118.37(3) ?
    Si2 Li6A Li3 1_556 7_665 145.67(8) ?
    Si2 Li6A Li3 . 7_665 57.61(2) ?
    Li7 Li6A Li3 7_665 7_665 87.22(5) ?
    Si1 Li6A Li3 . 7_665 73.07(4) ?
    Li5 Li6A Li3 . 7_665 118.37(3) ?
    Li3 Li6A Li3 7_666 7_665 108.10(8) ?
    Si2 Li6A Li4 1_556 . 156.71(9) ?
    Si2 Li6A Li4 . . 66.92(2) ?
    Li7 Li6A Li4 7_665 . 128.45(2) ?
    Si1 Li6A Li4 . . 62.08(3) ?
    Li5 Li6A Li4 . . 104.80(6) ?
    Li3 Li6A Li4 7_666 . 134.98(5) ?
    Li3 Li6A Li4 7_665 . 56.31(3) ?
    Si2 Li6A Li4 1_556 1_556 66.92(2) ?
    Si2 Li6A Li4 . 1_556 156.71(9) ?
    Li7 Li6A Li4 7_665 1_556 128.45(2) ?
    Si1 Li6A Li4 . 1_556 62.08(3) ?
    Li5 Li6A Li4 . 1_556 104.80(6) ?
    Li3 Li6A Li4 7_666 1_556 56.31(3) ?
    Li3 Li6A Li4 7_665 1_556 134.98(5) ?
    Li4 Li6A Li4 . 1_556 102.37(5) ?
    Si2 Li6A Li7 1_556 . 110.22(5) ?
    Si2 Li6A Li7 . . 110.22(5) ?
    Li7 Li6A Li7 7_665 . 161.59(8) ?
    Si1 Li6A Li7 . . 52.88(3) ?
    Li5 Li6A Li7 . . 102.83(7) ?
    Li3 Li6A Li7 7_666 . 103.34(4) ?
    Li3 Li6A Li7 7_665 . 103.34(4) ?
    Li4 Li6A Li7 . . 52.06(3) ?
    Li4 Li6A Li7 1_556 . 52.06(3) ?
    Si2 Li6A Li3 1_556 . 113.47(6) ?
    Si2 Li6A Li3 . . 47.61(3) ?
    Li7 Li6A Li3 7_665 . 99.65(4) ?
    Si1 Li6A Li3 . . 106.70(5) ?
    Li5 Li6A Li3 . . 56.23(4) ?
    Li3 Li6A Li3 7_666 . 164.63(7) ?
    Li3 Li6A Li3 7_665 . 86.09(2) ?
    Li4 Li6A Li3 . . 48.69(3) ?
    Li4 Li6A Li3 1_556 . 109.49(7) ?
    Li7 Li6A Li3 . . 66.64(4) ?
    Si2 Li6A Li3 1_556 1_556 47.61(3) ?
    Si2 Li6A Li3 . 1_556 113.47(6) ?
    Li7 Li6A Li3 7_665 1_556 99.65(4) ?
    Si1 Li6A Li3 . 1_556 106.70(5) ?
    Li5 Li6A Li3 . 1_556 56.23(4) ?
    Li3 Li6A Li3 7_666 1_556 86.09(2) ?
    Li3 Li6A Li3 7_665 1_556 164.63(7) ?
    Li4 Li6A Li3 . 1_556 109.48(7) ?
    Li4 Li6A Li3 1_556 1_556 48.69(3) ?
    Li7 Li6A Li3 . 1_556 66.64(4) ?
    Li3 Li6A Li3 . 1_556 79.23(5) ?
    Li5 Li6B Si2 . 1_556 64.82(11) ?
    Li5 Li6B Si2 . . 64.82(11) ?
    Si2 Li6B Si2 1_556 . 112.6(2) ?
    Li5 Li6B Li4 . . 119.1(2) ?
    Si2 Li6B Li4 1_556 . 175.5(4) ?
    Si2 Li6B Li4 . . 68.579(18) ?
    Li5 Li6B Li4 . 1_556 119.1(2) ?
    Si2 Li6B Li4 1_556 1_556 68.579(19) ?
    Si2 Li6B Li4 . 1_556 175.5(4) ?
    Li4 Li6B Li4 . 1_556 109.86(19) ?
    Li5 Li6B Si1 . . 178.7(4) ?
    Si2 Li6B Si1 1_556 . 114.7(2) ?
    Si2 Li6B Si1 . . 114.7(2) ?
    Li4 Li6B Si1 . . 61.41(11) ?
    Li4 Li6B Si1 1_556 . 61.41(11) ?
    Li5 Li6B Li7 . . 125.1(4) ?
    Si2 Li6B Li7 1_556 . 122.40(15) ?
    Si2 Li6B Li7 . . 122.40(15) ?
    Li4 Li6B Li7 . . 57.95(11) ?
    Li4 Li6B Li7 1_556 . 57.95(11) ?
    Si1 Li6B Li7 . . 56.18(10) ?
    Li5 Li6B Li7 . 7_665 57.68(13) ?
    Si2 Li6B Li7 1_556 7_665 58.12(12) ?
    Si2 Li6B Li7 . 7_665 58.12(12) ?
    Li4 Li6B Li7 . 7_665 121.27(18) ?
    Li4 Li6B Li7 1_556 7_665 121.27(18) ?
    Si1 Li6B Li7 . 7_665 121.0(3) ?
    Li7 Li6B Li7 . 7_665 177.2(4) ?
    Li5 Li6B Li3 . . 65.94(17) ?
    Si2 Li6B Li3 1_556 . 129.1(3) ?
    Si2 Li6B Li3 . . 53.69(8) ?
    Li4 Li6B Li3 . . 55.26(9) ?
    Li4 Li6B Li3 1_556 . 129.3(3) ?
    Si1 Li6B Li3 . . 114.84(14) ?
    Li7 Li6B Li3 . . 77.97(19) ?
    Li7 Li6B Li3 7_665 . 103.89(14) ?
    Li5 Li6B Li3 . 1_556 65.94(17) ?
    Si2 Li6B Li3 1_556 1_556 53.69(8) ?
    Si2 Li6B Li3 . 1_556 129.1(3) ?
    Li4 Li6B Li3 . 1_556 129.3(3) ?
    Li4 Li6B Li3 1_556 1_556 55.26(9) ?
    Si1 Li6B Li3 . 1_556 114.84(14) ?
    Li7 Li6B Li3 . 1_556 77.97(19) ?
    Li7 Li6B Li3 7_665 1_556 103.89(14) ?
    Li3 Li6B Li3 . 1_556 94.6(3) ?
    Li5 Li6B Li3 . 7_666 114.65(17) ?
    Si2 Li6B Li3 1_556 7_666 52.18(10) ?
    Si2 Li6B Li3 . 7_666 124.0(3) ?
    Li4 Li6B Li3 . 7_666 123.4(3) ?
    Li4 Li6B Li3 1_556 7_666 52.90(9) ?
    Si1 Li6B Li3 . 7_666 64.52(16) ?
    Li7 Li6B Li3 . 7_666 103.25(14) ?
    Li7 Li6B Li3 7_665 7_666 74.81(18) ?
    Li3 Li6B Li3 . 7_666 177.4(3) ?
    Li3 Li6B Li3 1_556 7_666 87.879(16) ?
    Li5 Li6B Li3 . 7_665 114.65(17) ?
    Si2 Li6B Li3 1_556 7_665 124.0(3) ?
    Si2 Li6B Li3 . 7_665 52.18(10) ?
    Li4 Li6B Li3 . 7_665 52.90(9) ?
    Li4 Li6B Li3 1_556 7_665 123.4(3) ?
    Si1 Li6B Li3 . 7_665 64.52(16) ?
    Li7 Li6B Li3 . 7_665 103.25(14) ?
    Li7 Li6B Li3 7_665 7_665 74.81(18) ?
    Li3 Li6B Li3 . 7_665 87.879(16) ?
    Li3 Li6B Li3 1_556 7_665 177.4(3) ?
    Li3 Li6B Li3 7_666 7_665 89.6(3) ?
    Li5 Li7 Li6A 7_565 7_565 62.25(5) ?
    Li5 Li7 Si1 7_565 . 163.20(4) ?
    Li6A Li7 Si1 7_565 . 134.55(6) ?
    Li5 Li7 Li4 7_565 1_556 122.31(2) ?
    Li6A Li7 Li4 7_565 1_556 93.38(4) ?
    Si1 Li7 Li4 . 1_556 63.27(2) ?
    Li5 Li7 Li4 7_565 . 122.31(2) ?
    Li6A Li7 Li4 7_565 . 93.38(4) ?
    Si1 Li7 Li4 . . 63.27(2) ?
    Li4 Li7 Li4 1_556 . 109.66(4) ?
    Li5 Li7 Si2 7_565 7_565 60.933(17) ?
    Li6A Li7 Si2 7_565 7_565 58.58(2) ?
    Si1 Li7 Si2 . 7_565 124.156(15) ?
    Li4 Li7 Si2 1_556 7_565 148.06(4) ?
    Li4 Li7 Si2 . 7_565 61.815(18) ?
    Li5 Li7 Si2 7_565 7_566 60.933(17) ?
    Li6A Li7 Si2 7_565 7_566 58.58(2) ?
    Si1 Li7 Si2 . 7_566 124.156(15) ?
    Li4 Li7 Si2 1_556 7_566 61.815(18) ?
    Li4 Li7 Si2 . 7_566 148.06(4) ?
    Si2 Li7 Si2 7_565 7_566 107.79(3) ?
    Li5 Li7 Li2 7_565 1_556 72.37(2) ?
    Li6A Li7 Li2 7_565 1_556 109.87(3) ?
    Si1 Li7 Li2 . 1_556 97.64(2) ?
    Li4 Li7 Li2 1_556 1_556 68.809(17) ?
    Li4 Li7 Li2 . 1_556 156.71(4) ?
    Si2 Li7 Li2 7_565 1_556 131.80(3) ?
    Si2 Li7 Li2 7_566 1_556 53.233(8) ?
    Li5 Li7 Li2 7_565 . 72.37(2) ?
    Li6A Li7 Li2 7_565 . 109.87(3) ?
    Si1 Li7 Li2 . . 97.64(2) ?
    Li4 Li7 Li2 1_556 . 156.71(4) ?
    Li4 Li7 Li2 . . 68.810(17) ?
    Si2 Li7 Li2 7_565 . 53.233(8) ?
    Si2 Li7 Li2 7_566 . 131.80(3) ?
    Li2 Li7 Li2 1_556 . 103.06(3) ?
    Li5 Li7 Li6B 7_565 . 135.66(19) ?
    Li6A Li7 Li6B 7_565 . 73.41(15) ?
    Si1 Li7 Li6B . . 61.14(18) ?
    Li4 Li7 Li6B 1_556 . 57.84(5) ?
    Li4 Li7 Li6B . . 57.84(5) ?
    Si2 Li7 Li6B 7_565 . 96.57(11) ?
    Si2 Li7 Li6B 7_566 . 96.57(11) ?
    Li2 Li7 Li6B 1_556 . 126.62(4) ?
    Li2 Li7 Li6B . . 126.62(4) ?
    Li5 Li7 Li6B 7_565 7_565 50.66(18) ?
    Li6A Li7 Li6B 7_565 7_565 11.59(14) ?
    Si1 Li7 Li6B . 7_565 146.14(18) ?
    Li4 Li7 Li6B 1_556 7_565 99.96(10) ?
    Li4 Li7 Li6B . 7_565 99.96(10) ?
    Si2 Li7 Li6B 7_565 7_565 55.54(4) ?
    Si2 Li7 Li6B 7_566 7_565 55.54(4) ?
    Li2 Li7 Li6B 1_556 7_565 103.19(11) ?
    Li2 Li7 Li6B . 7_565 103.19(11) ?
    Li6B Li7 Li6B . 7_565 85.00(3) ?
    Li5 Li7 Li5 7_565 3_556 106.63(4) ?
    Li6A Li7 Li5 7_565 3_556 168.88(6) ?
    Si1 Li7 Li5 . 3_556 56.57(2) ?
    Li4 Li7 Li5 1_556 3_556 93.01(3) ?
    Li4 Li7 Li5 . 3_556 93.02(3) ?
    Si2 Li7 Li5 7_565 3_556 117.29(2) ?
    Si2 Li7 Li5 7_566 3_556 117.29(2) ?
    Li2 Li7 Li5 1_556 3_556 64.282(19) ?
    Li2 Li7 Li5 . 3_556 64.281(19) ?
    Li6B Li7 Li5 . 3_556 117.71(18) ?
    Li6B Li7 Li5 7_565 3_556 157.29(18) ?
_iucr_refine_instructions_details
;
TITL Li13Si4_100K_0ma in Pbam
CELL 0.71073   7.9488  15.1248   4.4661  90.000  90.000  90.000
ZERR    2.00   0.0004   0.0008   0.0002   0.000   0.000   0.000
LATT  1
SYMM -X, -Y, Z
SYMM 0.5-X, 0.5+Y, -Z
SYMM 0.5+X, 0.5-Y, -Z
SFAC LI SI
UNIT 26 8
TEMP -173.15
L.S. 20
BOND
FMAP 2
PLAN 20
ACTA
SHEL 10 0.5
WGHT    0.020400    0.037300
FVAR       0.42528   0.83837
MOLE   1
SI1   2    0.426415    0.431285    0.500000    10.50000    0.00650    0.00658 =
         0.00803    0.00000    0.00000   -0.00146
SI2   2    0.415184    0.160356    0.000000    10.50000    0.00659    0.00652 =
         0.00541    0.00000    0.00000   -0.00044
LI1   1    0.150833    0.027776    0.000000    10.50000    0.01916    0.01726 =
         0.01263    0.00000    0.00000   -0.00515
LI2   1    0.000000    0.500000    0.000000    10.25000    0.02485    0.00973 =
         0.01723    0.00000    0.00000   -0.00348
LI3   1    0.094424    0.195064    0.000000    10.50000    0.01293    0.01688 =
         0.04274    0.00000    0.00000    0.00341
LI4   1    0.270051    0.346971    0.000000    10.50000    0.01329    0.01727 =
         0.01374    0.00000    0.00000    0.00036
LI5   1    0.259983    0.092712    0.500000    10.50000    0.01269    0.02616 =
         0.01105    0.00000    0.00000   -0.00608
PART 1
LI6A  1    0.413850    0.255351    0.500000    20.50000    0.03743    0.01067 =
         0.01042    0.00000    0.00000    0.00408
PART 2
LI6B  1    0.332715    0.248694    0.500000   -20.50000    0.01875    0.01673 =
         0.02224    0.00000    0.00000    0.00304
PART 0
LI7   1    0.092810    0.393298    0.500000    10.50000    0.01052    0.02043 =
         0.01192    0.00000    0.00000   -0.00083
MOLE   2
HKLF 4
REM  Li13Si4_100K_0ma in Pbam
REM R1 =  0.0148 for   2333 Fo > 4sig(Fo)  and  0.0155 for all   2429 data
REM     60 parameters refined using      0 restraints
END
WGHT      0.0201      0.0376
REM Highest difference peak  0.678,  deepest hole -0.396,  1-sigma level  0.044
Q1    1   0.1085  0.2100  0.2744  11.00000  0.05    0.68
Q2    1   0.3630  0.1696  0.0000  10.50000  0.05    0.42
Q3    1   0.4174  0.1620  0.1131  11.00000  0.05    0.20
Q4    1   0.4970  0.4309  0.5000  10.50000  0.05    0.19
Q5    1   0.4579  0.1756  0.0000  10.50000  0.05    0.19
Q6    1   0.3605  0.4273  0.5000  10.50000  0.05    0.18
Q7    1   0.4186  0.2496  0.0000  10.50000  0.05    0.17
Q8    1   0.4297  0.4316  0.3725  11.00000  0.05    0.13
Q9    1   0.4628  0.3598  0.4406  11.00000  0.05    0.13
Q10   1   0.0866  0.1328  0.0000  10.50000  0.05    0.13
Q11   1   0.1232  0.0606  0.0000  10.50000  0.05    0.13
Q12   1   0.4811  0.4030  0.5000  10.50000  0.05    0.13
Q13   1   0.1235  0.4091  0.5000  10.50000  0.05    0.12
Q14   1   0.3693  0.2403  0.0824  11.00000  0.05    0.12
Q15   1   0.2314  0.1494  0.0000  10.50000  0.05    0.12
Q16   1   0.5789  0.4628  0.5000  10.50000  0.05    0.12
Q17   1   0.5614  0.3785  0.5000  10.50000  0.05    0.12
Q18   1   0.3046  0.2212  0.1401  11.00000  0.05    0.11
Q19   1   0.4440  0.2225  0.2279  11.00000  0.05    0.11
Q20   1   0.5230  0.3873  0.3580  11.00000  0.05    0.11
;
