# Supplementary material for: Revision of the Li13Si4 structure
Source: Acta Crystallogr Sect E Struct Rep Online. 2013 Nov 6;69(Pt 12):i81–2. doi: 10.1107/S1600536813029759 (PMC3884973; doi:10.1107/S1600536813029759)
Supplement: Supplementary file 2 [file e-69-00i81-Isup2.hkl]

# 
# h,k,l, Fc-squared, Fo-squared, sigma(Fo-squared) and status flag 
# 
data_I
_shelx_title ' Li13Si4_100K_0ma in Pbam' 
_shelx_refln_list_code          4 
_shelx_F_calc_maximum       72.21 
_exptl_crystal_F_000       190.00 
_reflns_d_resolution_high  0.5000 
 
loop_ 
 _symmetry_equiv_pos_as_xyz 
 'x, y, z' 
 '-x, -y, z' 
 '-x+1/2, y+1/2, -z' 
 'x+1/2, -y+1/2, -z' 
 '-x, -y, -z' 
 'x, y, -z' 
 'x-1/2, -y-1/2, z' 
 '-x-1/2, y-1/2, z' 
 
_cell_length_a     7.9488 
_cell_length_b    15.1248 
_cell_length_c     4.4661 
_cell_angle_alpha  90.000 
_cell_angle_beta   90.000 
_cell_angle_gamma  90.000 
 
_shelx_F_squared_multiplier     1.000 
 
loop_ 
 _refln_index_h 
 _refln_index_k 
 _refln_index_l 
 _refln_F_squared_calc 
 _refln_F_squared_meas 
 _refln_F_squared_sigma 
 _refln_observed_status 
   2   0   0     1916.68     1977.64    123.10 o 
   4   0   0      905.39      932.45     20.64 o 
   6   0   0     4454.24     4402.44    213.65 o 
   8   0   0      517.74      479.85     11.58 o 
  10   0   0       85.02       87.86      1.83 o 
  12   0   0      654.19      650.41     14.02 o 
  14   0   0      141.12      144.86      5.14 o 
   1   1   0      249.33      291.19      7.25 o 
   2   1   0     1987.79     2087.26     97.56 o 
   3   1   0        5.78        6.54      0.13 o 
   4   1   0     1027.65     1030.79     22.19 o 
   5   1   0       15.71       16.06      0.28 o 
   6   1   0       86.32       94.84      1.20 o 
   7   1   0       82.31       81.42      1.03 o 
   8   1   0      446.15      439.26      6.41 o 
   9   1   0      162.59      155.45      2.13 o 
  10   1   0      252.86      254.96      3.33 o 
  11   1   0       17.83       17.78      0.35 o 
  12   1   0       25.51       27.61      0.51 o 
  13   1   0       24.21       24.82      0.53 o 
  14   1   0       56.88       58.46      1.35 o 
  15   1   0       39.25       40.39      1.13 o 
   0   2   0      120.83      105.71      2.13 o 
   1   2   0       41.36       55.01      0.79 o 
   2   2   0       27.88       24.49      0.48 o 
   3   2   0       14.53       15.05      0.29 o 
   4   2   0       35.04       42.63      0.65 o 
   5   2   0       40.19       41.78      0.61 o 
   6   2   0       17.33       20.33      0.30 o 
   7   2   0      103.55      109.20      1.53 o 
   8   2   0       24.39       26.29      0.39 o 
   9   2   0        5.16        5.34      0.13 o 
  10   2   0       58.87       60.47      0.82 o 
  11   2   0       13.44       13.69      0.29 o 
  12   2   0        0.80        1.26      0.26 o 
  13   2   0       64.81       64.96      1.09 o 
  14   2   0       23.17       24.49      0.58 o 
  15   2   0        7.37        7.20      0.37 o 
   2   3   0      655.31      484.90     11.57 o 
   3   3   0       25.31       25.15      0.67 o 
   4   3   0      846.58      821.27     12.29 o 
   5   3   0     1212.09     1264.29     17.63 o 
   6   3   0      188.11      181.26      2.13 o 
   7   3   0      483.28      483.50      5.97 o 
   8   3   0      203.49      207.39      2.53 o 
   9   3   0       32.36       33.66      0.48 o 
  10   3   0      208.73      206.08      2.39 o 
  11   3   0      199.60      196.12      3.02 o 
  12   3   0       79.39       77.58      1.38 o 
  13   3   0      108.67      112.10      1.92 o 
  14   3   0        6.24        7.28      0.43 o 
  15   3   0        0.96        1.38      0.21 o 
   0   4   0     1174.06     1267.22     31.88 o 
   1   4   0      767.95      855.59     10.17 o 
   2   4   0       20.23       20.31      0.26 o 
   4   4   0       14.47       11.41      0.38 o 
   5   4   0      919.85      951.72     13.72 o 
   6   4   0      975.35      942.38     14.63 o 
   7   4   0      187.35      194.12      2.44 o 
   8   4   0       48.04       49.38      0.68 o 
   9   4   0     1305.72     1294.32     15.71 o 
  10   4   0       27.21       25.71      0.38 o 
  11   4   0      229.27      218.74      3.53 o 
  12   4   0       82.49       84.89      1.38 o 
  13   4   0       10.60       11.03      0.33 o 
  14   4   0        7.31        8.82      0.45 o 
  15   4   0      111.69      113.88      2.89 o 
   1   5   0      376.39      369.72      5.19 o 
   2   5   0       19.80       21.96      0.25 o 
   3   5   0      179.92      183.53      3.15 o 
   4   5   0       69.79       64.18      1.20 o 
   5   5   0       75.69       67.00      2.24 o 
   6   5   0       59.35       63.06      0.90 o 
   7   5   0      190.70      194.96      2.54 o 
   8   5   0       39.83       41.48      0.60 o 
   9   5   0       51.60       54.77      0.87 o 
  10   5   0       12.17       12.11      0.27 o 
  11   5   0       28.59       27.88      0.44 o 
  12   5   0       33.87       34.44      0.73 o 
  13   5   0       42.56       44.65      0.92 o 
  14   5   0       39.00       40.50      1.00 o 
  15   5   0       21.18       22.51      0.70 o 
   0   6   0       11.66        5.97      0.13 o 
   1   6   0        5.61        3.21      0.05 o 
   2   6   0        2.00        1.96      0.05 o 
   3   6   0      251.11      224.13      3.16 o 
   4   6   0       33.00       27.93      1.19 o 
   5   6   0      269.24      267.28      4.20 o 
   6   6   0        4.96        4.79      0.19 o 
   7   6   0        0.60        0.32      0.09 o 
   8   6   0       55.58       54.71      0.74 o 
   9   6   0      110.21      109.52      1.71 o 
  10   6   0      105.30      101.93      1.56 o 
  11   6   0       63.92       67.04      1.07 o 
  12   6   0       10.47       10.69      0.30 o 
  13   6   0        0.58        0.73      0.14 o 
  14   6   0       10.01       10.78      0.40 o 
  15   6   0       10.19       10.89      0.72 o 
   1   7   0     3422.38     3375.43     68.39 o 
   2   7   0      229.76      229.36      2.69 o 
   3   7   0      133.89      126.76      1.51 o 
   4   7   0      467.43      480.07      6.72 o 
   5   7   0     1644.29     1689.65     34.73 o 
   6   7   0        2.36        2.00      0.12 o 
   7   7   0     1098.41     1064.73     25.77 o 
   8   7   0      264.07      263.77      3.98 o 
   9   7   0       72.47       65.95      1.13 o 
  10   7   0       99.76       97.87      1.63 o 
  11   7   0      274.81      278.13      5.11 o 
  12   7   0        1.71        1.80      0.12 o 
  13   7   0      189.22      191.61      3.59 o 
  14   7   0       31.78       31.84      1.08 o 
  15   7   0       31.68       33.56      1.44 o 
   0   8   0      930.18      927.49     16.58 o 
   1   8   0      266.73      259.67      2.42 o 
   2   8   0      351.58      345.18      3.66 o 
   3   8   0     2811.49     2777.02     34.44 o 
   4   8   0      141.02      145.42      1.65 o 
   5   8   0       70.20       68.38      2.08 o 
   6   8   0      756.04      743.41     11.11 o 
   7   8   0       58.39       54.44      2.04 o 
   8   8   0      304.67      271.03      8.06 o 
   9   8   0      530.70      501.37     11.05 o 
  10   8   0        0.52        0.65      0.20 o 
  11   8   0       78.44       81.34      1.56 o 
  12   8   0       86.82       87.23      1.67 o 
  13   8   0       16.05       15.77      0.66 o 
  14   8   0       63.01       64.85      2.63 o 
  15   8   0       71.99       76.96      2.93 o 
   1   9   0        2.45        0.73      0.04 o 
   2   9   0        2.05        1.66      0.05 o 
   3   9   0       22.21       24.39      0.30 o 
   4   9   0        3.65        3.56      0.09 o 
   5   9   0       80.77       94.22      1.16 o 
   6   9   0       37.03       40.13      0.67 o 
   7   9   0        0.67        0.84      0.11 o 
   8   9   0       32.21       29.38      1.67 o 
   9   9   0       16.09       15.93      0.44 o 
  10   9   0       17.90       17.00      0.58 o 
  11   9   0       42.65       43.27      0.88 o 
  12   9   0       49.44       53.42      1.07 o 
  13   9   0        0.91        1.24      0.18 o 
  14   9   0        5.70        6.30      0.55 o 
  15   9   0       16.96       17.20      0.94 o 
   0  10   0      922.97      921.59     19.27 o 
   1  10   0       11.08       13.25      0.14 o 
   2  10   0      159.98      161.51      1.64 o 
   3  10   0       37.74       41.36      0.46 o 
   4  10   0      181.66      178.67      2.13 o 
   5  10   0       21.86       21.78      0.31 o 
   6  10   0      522.62      528.98      8.38 o 
   7  10   0       70.02       65.02      1.61 o 
   8  10   0      181.16      185.67      4.09 o 
   9  10   0        0.33        0.44      0.14 o 
  10  10   0       15.86       14.15      0.43 o 
  11  10   0       67.21       65.15      1.46 o 
  12  10   0       93.06       98.26      2.50 o 
  13  10   0       43.18       45.56      1.82 o 
  14  10   0       37.59       40.97      1.71 o 
  15  10   0        0.11       -0.22      0.33 o 
   1  11   0       31.28       35.21      0.35 o 
   2  11   0     3746.94     3829.47     41.46 o 
   3  11   0        0.99        0.72      0.06 o 
   4  11   0     2211.38     2243.74     39.10 o 
   5  11   0        1.20        1.25      0.16 o 
   6  11   0       24.79       22.57      0.37 o 
   7  11   0        0.40        0.79      0.23 o 
   8  11   0      813.21      800.42     19.44 o 
   9  11   0        9.58        9.43      0.95 o 
  10  11   0      581.31      560.51     27.72 o 
  11  11   0        0.15       -0.05      0.39 o 
  12  11   0       33.74       32.53      0.82 o 
  13  11   0        2.26        2.09      0.22 o 
  14  11   0      102.51      101.24      3.76 o 
   0  12   0     1801.14     1735.89     42.08 o 
   1  12   0      185.36      184.69      1.74 o 
   2  12   0      277.38      274.76      3.28 o 
   3  12   0       49.99       48.20      0.61 o 
   4  12   0       44.54       41.03      0.55 o 
   5  12   0      124.42      124.41      1.59 o 
   6  12   0      777.76      783.89      9.58 o 
   7  12   0        0.50        0.74      0.09 o 
   8  12   0      133.95      129.06      5.93 o 
   9  12   0        6.01        5.79      0.36 o 
  10  12   0       24.59       22.69      1.10 o 
  11  12   0       71.00       64.25      4.00 o 
  12  12   0      143.14      133.35      3.46 o 
  13  12   0       14.15       13.93      1.05 o 
  14  12   0       33.30       37.43      1.60 o 
   1  13   0       13.84       13.75      0.15 o 
   2  13   0        3.61        1.83      0.07 o 
   3  13   0       14.32       14.53      0.22 o 
   4  13   0        5.76        5.14      0.15 o 
   5  13   0       24.45       24.83      0.32 o 
   6  13   0       11.32       12.97      0.19 o 
   7  13   0       20.98       21.16      0.30 o 
   8  13   0       10.48       10.82      0.67 o 
   9  13   0       43.39       41.91      2.46 o 
  10  13   0       10.36       10.11      1.11 o 
  11  13   0       39.49       38.67      1.83 o 
  12  13   0       16.78       15.97      1.11 o 
  13  13   0        0.16        0.55      0.66 o 
  14  13   0        3.69        2.99      0.77 o 
   0  14   0      311.11      328.67      4.30 o 
   1  14   0      197.15      201.76      1.89 o 
   2  14   0      170.51      173.92      2.32 o 
   3  14   0      543.33      542.31      6.75 o 
   4  14   0        2.43        1.68      0.09 o 
   5  14   0       94.95       95.76      1.21 o 
   6  14   0      196.78      201.27      2.14 o 
   7  14   0       69.08       67.64      0.78 o 
   8  14   0      139.10      132.34      3.87 o 
   9  14   0      191.84      187.04      3.41 o 
  10  14   0        1.28        0.87      0.11 o 
  11  14   0       50.64       49.41      3.16 o 
  12  14   0       30.58       24.04      2.54 o 
  13  14   0       20.25       18.52      1.22 o 
  14  14   0       48.81       48.71      2.21 o 
   1  15   0     1225.94     1253.16     18.34 o 
   2  15   0      183.55      172.84      2.24 o 
   3  15   0        7.80        7.87      0.18 o 
   4  15   0      172.38      171.69      1.96 o 
   5  15   0      897.71      918.32     10.36 o 
   6  15   0       10.02       11.25      0.18 o 
   7  15   0      827.47      826.24      8.83 o 
   8  15   0      123.13      122.43      1.80 o 
   9  15   0       17.09       15.89      0.46 o 
  10  15   0       33.79       34.62      0.80 o 
  11  15   0      150.48      144.39      7.04 o 
  12  15   0        3.06        2.14      0.36 o 
  13  15   0      133.37      116.39      4.53 o 
   0  16   0       15.26       17.94      0.30 o 
   1  16   0       42.59       43.46      0.82 o 
   2  16   0       71.52       70.98      0.95 o 
   3  16   0      185.83      182.89      2.40 o 
   4  16   0        3.81        4.64      0.13 o 
   5  16   0      121.10      121.44      1.43 o 
   6  16   0        8.84        9.70      0.16 o 
   7  16   0        3.37        2.71      0.10 o 
   8  16   0       26.95       27.61      0.46 o 
   9  16   0       70.01       66.32      1.58 o 
  10  16   0       10.07       10.46      0.43 o 
  11  16   0       43.55       41.74      2.42 o 
  12  16   0        4.26        4.32      0.58 o 
  13  16   0        0.38        0.59      0.31 o 
   1  17   0       60.07       56.88      0.62 o 
   2  17   0        5.11        4.79      0.12 o 
   3  17   0        8.07        8.64      0.19 o 
   4  17   0        2.89        3.33      0.13 o 
   5  17   0       72.04       68.21      0.88 o 
   6  17   0       24.75       23.63      0.39 o 
   7  17   0      100.95      100.92      1.43 o 
   8  17   0       30.62       30.52      0.55 o 
   9  17   0        9.74       10.54      0.38 o 
  10  17   0        1.65        1.42      0.15 o 
  11  17   0        9.58        9.36      0.52 o 
  12  17   0       28.31       25.36      2.00 o 
  13  17   0       15.72       12.00      1.47 o 
   0  18   0      126.13      128.17      1.78 o 
   1  18   0      180.56      183.77      2.11 o 
   2  18   0       78.07       79.29      1.04 o 
   3  18   0      822.90      837.10     11.61 o 
   4  18   0       20.41       21.47      0.33 o 
   5  18   0      250.55      247.89      3.38 o 
   6  18   0      120.13      119.31      2.12 o 
   7  18   0       33.84       35.24      0.61 o 
   8  18   0       14.98       14.42      0.31 o 
   9  18   0      228.10      233.93      4.14 o 
  10  18   0       32.26       31.32      0.69 o 
  11  18   0      104.51       99.87      2.00 o 
  12  18   0       38.66       35.44      1.89 o 
   1  19   0      552.99      545.88      6.53 o 
   2  19   0      260.84      260.31      3.49 o 
   3  19   0        0.86        1.25      0.11 o 
   4  19   0      318.95      319.87      4.84 o 
   5  19   0      284.54      277.29      4.20 o 
   6  19   0        5.32        5.65      0.24 o 
   7  19   0      161.38      160.15      2.69 o 
   8  19   0       67.15       67.46      1.17 o 
   9  19   0        4.58        5.45      0.25 o 
  10  19   0      114.48      116.23      2.12 o 
  11  19   0       71.15       70.16      1.36 o 
  12  19   0       10.23        9.83      0.77 o 
   0  20   0        1.71        1.91      0.13 o 
   1  20   0        0.01        0.62      0.13 o 
   2  20   0       15.50       15.93      0.41 o 
   3  20   0       15.32       16.72      0.37 o 
   4  20   0        3.31        3.03      0.15 o 
   5  20   0        2.26        2.65      0.15 o 
   6  20   0        1.51        2.60      0.59 o 
   7  20   0       11.06       11.76      0.32 o 
   8  20   0       36.26       36.32      0.78 o 
   9  20   0        9.88        9.97      0.35 o 
  10  20   0       11.48       12.11      0.39 o 
  11  20   0        3.80        4.27      0.23 o 
   1  21   0       12.77       13.51      0.24 o 
   2  21   0      174.56      170.30      2.25 o 
   3  21   0        7.02        6.50      0.27 o 
   4  21   0      121.49      119.63      2.15 o 
   5  21   0        3.72        3.56      0.26 o 
   6  21   0        0.80        1.56      0.25 o 
   7  21   0        5.01        4.59      0.21 o 
   8  21   0       64.09       62.92      1.65 o 
   9  21   0       28.88       28.91      0.71 o 
  10  21   0       51.95       53.68      1.20 o 
  11  21   0        6.95        6.93      0.37 o 
   0  22   0      803.79      787.17     27.09 o 
   1  22   0        5.62        6.42      0.20 o 
   2  22   0      178.00      177.27      2.35 o 
   3  22   0        2.64        2.83      0.16 o 
   4  22   0      142.40      142.82      2.56 o 
   5  22   0        0.01       -0.03      0.11 o 
   6  22   0      434.54      429.71      8.12 o 
   7  22   0        3.34        3.29      0.19 o 
   8  22   0      138.97      138.45      2.99 o 
   9  22   0        1.03        0.94      0.20 o 
  10  22   0       13.46       14.10      0.43 o 
   1  23   0       56.67       57.69      1.10 o 
   2  23   0      210.49      207.88      2.94 o 
   3  23   0        1.52        1.33      0.14 o 
   4  23   0      220.48      216.93      3.85 o 
   5  23   0        4.94        4.82      0.21 o 
   6  23   0        4.00        4.46      0.25 o 
   7  23   0       27.44       27.05      0.66 o 
   8  23   0       85.01       85.54      1.69 o 
   9  23   0        6.30        6.21      0.43 o 
  10  23   0       76.59       77.55      2.05 o 
   0  24   0        0.20        1.28      0.23 o 
   1  24   0        0.00        0.79      0.22 o 
   2  24   0        0.02        0.45      0.23 o 
   3  24   0        2.51        2.12      0.15 o 
   4  24   0        0.30        0.26      0.13 o 
   5  24   0       15.55       15.13      0.38 o 
   6  24   0        0.48        0.67      0.24 o 
   7  24   0        7.76        7.78      0.48 o 
   8  24   0        4.27        4.46      0.27 o 
   9  24   0        1.34        1.16      0.39 o 
   1  25   0       99.42      102.30      1.87 o 
   2  25   0       26.86       26.98      0.72 o 
   3  25   0        0.06        0.28      0.13 o 
   4  25   0       59.80       59.92      1.09 o 
   5  25   0       63.74       64.41      1.22 o 
   6  25   0       17.36       17.72      0.69 o 
   7  25   0       47.43       47.20      1.77 o 
   8  25   0        7.90        8.38      0.35 o 
   0  26   0       56.61       55.73      1.52 o 
   1  26   0       68.12       70.50      1.33 o 
   2  26   0       16.58       16.94      0.51 o 
   3  26   0      261.95      269.68      4.63 o 
   4  26   0        3.03        2.66      0.17 o 
   5  26   0       90.69       89.98      1.89 o 
   6  26   0       28.81       29.29      0.68 o 
   7  26   0       25.42       25.90      0.66 o 
   8  26   0        8.26        8.76      0.55 o 
   1  27   0       52.11       52.70      1.04 o 
   2  27   0        1.04        1.48      0.22 o 
   3  27   0        0.25        0.64      0.20 o 
   4  27   0        0.78        0.80      0.18 o 
   5  27   0       32.11       32.83      0.80 o 
   6  27   0        3.26        3.14      0.32 o 
   7  27   0       48.20       48.99      1.39 o 
   0  28   0        0.16        0.46      0.25 o 
   1  28   0        1.54        2.73      0.24 o 
   2  28   0        1.53        1.69      0.23 o 
   3  28   0       24.42       23.66      0.94 o 
   4  28   0        4.39        4.58      0.27 o 
   5  28   0        6.75        7.22      0.34 o 
   6  28   0        2.42        2.15      0.66 o 
   1  29   0       98.64       98.76      2.11 o 
   2  29   0       22.07       22.53      0.92 o 
   3  29   0        0.98        1.46      0.23 o 
   4  29   0       24.13       24.64      0.64 o 
   0  30   0       80.76       84.56      2.23 o 
   1  30   0       24.38       25.29      0.71 o 
   2  30   0       28.37       29.92      0.76 o 
   0   0   1       16.11       20.43      0.27 o 
   2   0   1       32.93       34.75      0.40 o 
   4   0   1       63.97       61.25      0.89 o 
   6   0   1       47.31       48.05      0.60 o 
   8   0   1      117.13      112.51      2.04 o 
  10   0   1      110.30      106.80      1.36 o 
  12   0   1        4.71        4.57      0.16 o 
  14   0   1       17.23       17.41      0.45 o 
   1   1   1     2336.83     2429.88     55.61 o 
   2   1   1       70.85       84.39      0.70 o 
   3   1   1      333.12      339.88      2.85 o 
   4   1   1       31.07       33.74      0.32 o 
   5   1   1      779.10      784.99      9.97 o 
   6   1   1        6.11        7.49      0.12 o 
   7   1   1      836.84      831.62      7.90 o 
   8   1   1      133.97      133.97      1.53 o 
   9   1   1       95.98       94.43      0.90 o 
  10   1   1        7.35        7.43      0.12 o 
  11   1   1      158.63      155.62      1.67 o 
  12   1   1       14.77       14.59      0.24 o 
  13   1   1      135.03      137.42      1.65 o 
  14   1   1       37.73       37.84      0.57 o 
  15   1   1       39.64       41.07      0.72 o 
   0   2   1     1845.63     1921.88     80.81 o 
   1   2   1      878.45      926.68      7.71 o 
   2   2   1      321.42      309.34      2.94 o 
   4   2   1       86.13       79.18      0.66 o 
   5   2   1      440.76      447.58      3.91 o 
   6   2   1     1392.82     1380.98     14.81 o 
   7   2   1      171.84      172.24      1.67 o 
   8   2   1      226.65      223.96      2.29 o 
   9   2   1     1202.28     1169.01     10.45 o 
  10   2   1       22.40       21.43      0.22 o 
  11   2   1      187.49      181.00      1.82 o 
  12   2   1      120.81      120.73      1.46 o 
  13   2   1       18.49       18.45      0.29 o 
  14   2   1       36.54       37.26      0.62 o 
  15   2   1      120.07      125.09      1.91 o 
   1   3   1      311.10      328.40      4.14 o 
   2   3   1      217.67      224.81      1.80 o 
   3   3   1       45.54       48.74      0.41 o 
   4   3   1      255.25      255.03      2.01 o 
   5   3   1      380.81      413.20      3.62 o 
   6   3   1      133.40      130.94      1.19 o 
   7   3   1       49.08       51.65      0.53 o 
   8   3   1        7.21        7.96      0.13 o 
   9   3   1        3.85        3.47      0.10 o 
  10   3   1      125.46      121.54      1.13 o 
  11   3   1       91.82       90.16      0.97 o 
  12   3   1      101.94      101.62      1.25 o 
  13   3   1       20.19       20.13      0.31 o 
  14   3   1        0.01        0.08      0.10 o 
  15   3   1        2.34        2.18      0.16 o 
   0   4   1      109.02      110.45      1.18 o 
   1   4   1        6.19        8.39      0.08 o 
   2   4   1       25.88       25.23      0.21 o 
   3   4   1       22.81       24.21      0.23 o 
   4   4   1       53.75       56.20      0.50 o 
   5   4   1       40.89       40.39      0.33 o 
   6   4   1      209.62      216.37      2.06 o 
   7   4   1      118.63      114.67      1.17 o 
   8   4   1       33.86       33.06      0.36 o 
   9   4   1        0.00        0.12      0.05 o 
  10   4   1       34.08       34.37      0.42 o 
  11   4   1       72.56       71.53      0.83 o 
  12   4   1       19.71       19.74      0.33 o 
  13   4   1       70.45       70.28      0.99 o 
  14   4   1        1.22        1.33      0.15 o 
  15   4   1        0.58        0.93      0.17 o 
   1   5   1       38.61       32.51      0.24 o 
   2   5   1     4248.93     4006.27    113.51 o 
   3   5   1        3.48        2.88      0.05 o 
   4   5   1     2163.45     2187.96     18.86 o 
   5   5   1       21.95       19.42      0.19 o 
   6   5   1       52.60       52.81      0.50 o 
   7   5   1       20.90       20.51      0.25 o 
   8   5   1      823.63      807.92      8.00 o 
   9   5   1       73.87       73.05      0.78 o 
  10   5   1      555.99      544.70      5.88 o 
  11   5   1        3.28        3.33      0.10 o 
  12   5   1       48.13       49.43      0.64 o 
  13   5   1        4.83        5.37      0.19 o 
  14   5   1      103.48      105.53      1.69 o 
  15   5   1       15.63       16.38      0.44 o 
   1   6   1      205.31      200.52      1.45 o 
   2   6   1      866.93      841.65      8.08 o 
   3   6   1       53.17       46.59      0.42 o 
   4   6   1      386.65      396.48      3.36 o 
   5   6   1       49.34       49.65      0.43 o 
   6   6   1     2712.55     2742.62     25.09 o 
   7   6   1        0.25        0.13      0.05 o 
   8   6   1      369.37      360.72      3.50 o 
   9   6   1        2.58        2.49      0.14 o 
  10   6   1       56.34       55.89      0.65 o 
  11   6   1       38.74       39.19      0.51 o 
  12   6   1      430.22      439.06      5.43 o 
  13   6   1        5.21        5.48      0.24 o 
  14   6   1       98.00      100.79      1.74 o 
  15   6   1        0.87        0.96      0.21 o 
   1   7   1       28.65       30.03      0.23 o 
   2   7   1       74.83       80.70      0.63 o 
   3   7   1        3.00        2.22      0.04 o 
   4   7   1      117.59      124.45      1.10 o 
   5   7   1        0.75        0.70      0.05 o 
   6   7   1       16.39       16.46      0.18 o 
   7   7   1       89.83       88.54      0.95 o 
   8   7   1      116.38      115.66      1.09 o 
   9   7   1      124.73      120.66      1.28 o 
  10   7   1       21.89       21.96      0.30 o 
  11   7   1       31.66       31.71      0.46 o 
  12   7   1        0.00        0.05      0.10 o 
  13   7   1       15.17       15.30      0.36 o 
  14   7   1       16.80       17.33      0.46 o 
  15   7   1       38.57       39.27      0.83 o 
   0   8   1      234.94      236.01      2.49 o 
   1   8   1      139.49      145.99      1.04 o 
   2   8   1      127.81      127.59      0.96 o 
   3   8   1      217.61      227.81      1.85 o 
   4   8   1       26.57       25.68      0.23 o 
   5   8   1        0.69        0.83      0.04 o 
   6   8   1       62.49       63.50      0.65 o 
   7   8   1       68.13       71.38      0.80 o 
   8   8   1      141.33      140.86      1.45 o 
   9   8   1       62.26       61.88      0.78 o 
  10   8   1       26.10       25.43      0.40 o 
  11   8   1        9.78        9.42      0.23 o 
  12   8   1       19.41       20.52      0.38 o 
  13   8   1       36.83       36.92      0.68 o 
  14   8   1       57.71       60.06      1.20 o 
  15   8   1       26.80       27.83      0.64 o 
   1   9   1     1983.87     1979.41     14.80 o 
   2   9   1      433.68      431.43      3.15 o 
   3   9   1        0.10        0.18      0.05 o 
   4   9   1      643.18      641.30      5.21 o 
   5   9   1     1495.19     1546.28     19.81 o 
   6   9   1       81.80       83.27      0.88 o 
   7   9   1     1006.61     1013.50     10.10 o 
   8   9   1      285.23      281.12      3.04 o 
   9   9   1       26.23       26.69      0.35 o 
  10   9   1      128.51      129.52      1.54 o 
  11   9   1      241.18      240.27      3.11 o 
  12   9   1       24.71       25.74      0.49 o 
  13   9   1      162.96      168.95      2.75 o 
  14   9   1       14.78       16.39      0.45 o 
  15   9   1        5.69        6.43      0.27 o 
   0  10   1      197.40      216.98      2.15 o 
   1  10   1      179.91      187.44      1.37 o 
   2  10   1       50.84       50.03      0.40 o 
   3  10   1     1639.78     1696.30     14.01 o 
   4  10   1        2.56        3.47      0.06 o 
   5  10   1      562.85      563.95      4.75 o 
   6  10   1      180.45      185.69      1.92 o 
   7  10   1       51.62       53.29      0.52 o 
   8  10   1        2.82        3.14      0.11 o 
   9  10   1      509.48      499.35      5.40 o 
  10  10   1       11.96       11.97      0.22 o 
  11  10   1      141.55      143.65      1.99 o 
  12  10   1       23.78       24.87      0.50 o 
  13  10   1        0.67        0.83      0.13 o 
  14  10   1        0.34        0.42      0.16 o 
   1  11   1        1.62        1.83      0.04 o 
   2  11   1        7.34        6.63      0.08 o 
   3  11   1        3.34        3.25      0.07 o 
   4  11   1       65.48       66.80      0.66 o 
   5  11   1        9.74        9.89      0.12 o 
   6  11   1       64.77       63.67      0.56 o 
   7  11   1        4.27        4.43      0.09 o 
   8  11   1       23.18       22.92      0.32 o 
   9  11   1        1.13        1.50      0.14 o 
  10  11   1       16.78       16.77      0.30 o 
  11  11   1        0.18        0.42      0.13 o 
  12  11   1       40.81       41.68      0.77 o 
  13  11   1        0.18        0.31      0.19 o 
  14  11   1       32.83       34.51      0.83 o 
   0  12   1       33.05       37.71      0.38 o 
   1  12   1       89.70       91.62      0.71 o 
   2  12   1       29.51       30.41      0.30 o 
   3  12   1      763.35      782.50      7.42 o 
   4  12   1       13.27       15.24      0.19 o 
   5  12   1      403.87      413.83      3.89 o 
   6  12   1       42.52       44.03      0.39 o 
   7  12   1       16.37       16.75      0.18 o 
   8  12   1        0.27        0.42      0.08 o 
   9  12   1      246.61      246.60      2.84 o 
  10  12   1       68.96       69.48      0.90 o 
  11  12   1      126.05      128.07      1.81 o 
  12  12   1       26.13       26.00      0.56 o 
  13  12   1        0.06        0.17      0.13 o 
  14  12   1        0.41        0.45      0.16 o 
   1  13   1     1968.56     1954.92     17.93 o 
   2  13   1      383.24      391.08      3.68 o 
   3  13   1       12.28       12.88      0.16 o 
   4  13   1      598.09      605.01      5.90 o 
   5  13   1     1012.07     1017.88      9.94 o 
   6  13   1        4.95        5.45      0.12 o 
   7  13   1      563.60      562.92      4.82 o 
   8  13   1      191.17      188.53      1.77 o 
   9  13   1       27.22       26.93      0.35 o 
  10  13   1      157.70      156.50      1.80 o 
  11  13   1      183.41      188.92      3.00 o 
  12  13   1        2.18        2.53      0.19 o 
  13  13   1      127.53      132.80      2.39 o 
  14  13   1       17.85       17.15      0.41 o 
   0  14   1      190.41      197.04      2.26 o 
   1  14   1       22.23       23.38      0.22 o 
   2  14   1      127.52      129.40      1.28 o 
   3  14   1      393.66      405.65      3.94 o 
   4  14   1       54.11       55.01      0.58 o 
   5  14   1        1.47        1.58      0.05 o 
   6  14   1      123.67      125.32      1.03 o 
   7  14   1       15.60       15.77      0.18 o 
   8  14   1      157.03      154.34      1.42 o 
   9  14   1      101.50      101.50      1.12 o 
  10  14   1        8.00        8.15      0.17 o 
  11  14   1        5.39        5.62      0.20 o 
  12  14   1       22.82       22.05      0.49 o 
  13  14   1       13.26       13.11      0.40 o 
   1  15   1       29.23       28.67      0.28 o 
   2  15   1       70.54       72.05      0.74 o 
   3  15   1        9.64        9.52      0.14 o 
   4  15   1       44.44       45.44      0.47 o 
   5  15   1       15.28       15.56      0.17 o 
   6  15   1        1.61        2.08      0.06 o 
   7  15   1        6.80        6.80      0.12 o 
   8  15   1       58.87       59.52      0.61 o 
   9  15   1       44.71       44.50      0.57 o 
  10  15   1        8.72        9.02      0.20 o 
  11  15   1       18.60       18.80      0.43 o 
  12  15   1        3.14        3.92      0.21 o 
  13  15   1        9.14        9.65      0.40 o 
   0  16   1     1338.73     1324.09     14.00 o 
   1  16   1        0.02        0.11      0.05 o 
   2  16   1      247.15      249.21      2.36 o 
   3  16   1        5.83        5.29      0.11 o 
   4  16   1      241.60      238.34      2.32 o 
   5  16   1        7.13        7.51      0.11 o 
   6  16   1      626.25      617.15      5.32 o 
   7  16   1       17.45       17.65      0.22 o 
   8  16   1      209.04      211.87      2.13 o 
   9  16   1        0.05        0.39      0.07 o 
  10  16   1       14.78       15.00      0.27 o 
  11  16   1       16.16       17.12      0.36 o 
  12  16   1      135.45      138.90      2.27 o 
  13  16   1       12.03       11.50      0.40 o 
   1  17   1       96.01       95.11      0.75 o 
   2  17   1     1205.36     1223.72     11.32 o 
   3  17   1        0.24        0.51      0.12 o 
   4  17   1      945.82      931.94      9.34 o 
   5  17   1        4.69        4.67      0.11 o 
   6  17   1       13.65       13.66      0.18 o 
   7  17   1       20.80       20.58      0.27 o 
   8  17   1      349.15      349.18      3.30 o 
   9  17   1        0.87        0.92      0.07 o 
  10  17   1      282.39      284.31      3.37 o 
  11  17   1        0.05       -0.05      0.12 o 
  12  17   1       11.52       12.03      0.32 o 
  13  17   1       11.95       12.32      0.40 o 
   0  18   1      108.75      110.36      1.21 o 
   1  18   1       26.66       28.07      0.27 o 
   2  18   1       34.11       33.80      0.36 o 
   3  18   1        5.49        5.65      0.13 o 
   4  18   1        2.18        2.01      0.08 o 
   5  18   1       77.78       75.70      0.80 o 
   6  18   1       67.42       66.17      0.79 o 
   7  18   1        5.06        5.05      0.12 o 
   8  18   1        8.38        8.15      0.16 o 
   9  18   1        1.42        1.37      0.09 o 
  10  18   1        9.77        9.21      0.20 o 
  11  18   1       37.40       37.50      0.59 o 
  12  18   1       16.77       16.53      0.46 o 
   1  19   1       73.28       74.72      0.64 o 
   2  19   1       20.95       20.47      0.23 o 
   3  19   1        2.90        2.89      0.10 o 
   4  19   1       62.28       61.24      0.65 o 
   5  19   1       51.35       52.11      0.52 o 
   6  19   1       32.53       32.83      0.40 o 
   7  19   1        7.39        7.11      0.15 o 
   8  19   1        1.92        1.96      0.10 o 
   9  19   1        5.03        5.20      0.17 o 
  10  19   1       34.47       35.77      0.55 o 
  11  19   1       39.55       40.62      0.62 o 
  12  19   1       23.54       24.49      0.58 o 
   0  20   1      190.63      189.43      2.25 o 
   1  20   1      140.14      139.79      1.26 o 
   2  20   1       77.20       76.66      0.76 o 
   3  20   1      501.32      492.41      4.95 o 
   4  20   1        2.35        2.43      0.11 o 
   5  20   1      148.04      145.84      1.62 o 
   6  20   1      117.96      118.48      1.31 o 
   7  20   1       53.86       52.84      0.63 o 
   8  20   1       49.78       50.01      0.67 o 
   9  20   1      207.13      207.19      3.01 o 
  10  20   1        0.75        1.03      0.11 o 
  11  20   1       54.89       57.07      0.90 o 
   1  21   1      342.09      345.10      3.13 o 
   2  21   1       26.28       25.83      0.32 o 
   3  21   1        3.38        3.55      0.13 o 
   4  21   1        7.42        6.78      0.17 o 
   5  21   1      232.47      236.36      2.72 o 
   6  21   1        0.36        0.21      0.08 o 
   7  21   1      277.06      274.92      3.25 o 
   8  21   1       19.45       20.39      0.35 o 
   9  21   1        9.91       10.14      0.26 o 
  10  21   1        1.62        1.82      0.15 o 
  11  21   1       40.46       40.67      0.81 o 
   0  22   1        0.02       -0.02      0.11 o 
   1  22   1        2.79        3.21      0.15 o 
   2  22   1       19.57       20.13      0.26 o 
   3  22   1        0.01        0.24      0.09 o 
   4  22   1        4.72        4.59      0.15 o 
   5  22   1        1.65        1.57      0.11 o 
   6  22   1        0.59        0.69      0.10 o 
   7  22   1        0.08        0.15      0.10 o 
   8  22   1       16.64       16.88      0.40 o 
   9  22   1        0.05        0.02      0.12 o 
  10  22   1       12.96       12.80      0.32 o 
   1  23   1      125.44      122.03      1.36 o 
   2  23   1       12.33       13.02      0.21 o 
   3  23   1        4.56        5.30      0.17 o 
   4  23   1       10.28       10.58      0.22 o 
   5  23   1       90.54       89.23      1.33 o 
   6  23   1        3.88        4.10      0.19 o 
   7  23   1      114.31      114.99      2.13 o 
   8  23   1       28.79       28.98      0.65 o 
   9  23   1       14.35       14.78      0.35 o 
  10  23   1        2.77        2.82      0.20 o 
   0  24   1      145.73      143.02      2.31 o 
   1  24   1       93.07       94.81      1.16 o 
   2  24   1       59.58       60.66      0.72 o 
   3  24   1      346.94      344.16      3.73 o 
   4  24   1       21.03       20.13      0.34 o 
   5  24   1       85.64       85.80      1.35 o 
   6  24   1       96.58       97.46      1.43 o 
   7  24   1       20.33       20.37      0.46 o 
   8  24   1       24.32       23.86      0.48 o 
   9  24   1      107.46      110.96      2.01 o 
   1  25   1       62.67       62.65      0.86 o 
   2  25   1       62.71       64.52      0.81 o 
   3  25   1        0.06        0.28      0.10 o 
   4  25   1       77.54       78.39      0.91 o 
   5  25   1       36.84       36.87      0.63 o 
   6  25   1        4.51        4.27      0.20 o 
   7  25   1       21.11       20.27      0.39 o 
   8  25   1        9.46        9.85      0.26 o 
   0  26   1       23.17       23.37      0.55 o 
   1  26   1        0.14        0.64      0.13 o 
   2  26   1        0.58        1.27      0.14 o 
   3  26   1        0.29        0.10      0.10 o 
   4  26   1        1.93        2.33      0.12 o 
   5  26   1        4.35        4.96      0.20 o 
   6  26   1       10.31       10.68      0.31 o 
   7  26   1        8.35        8.42      0.33 o 
   1  27   1        0.78        0.83      0.13 o 
   2  27   1      143.36      142.96      2.09 o 
   3  27   1        3.09        3.21      0.17 o 
   4  27   1      119.77      120.45      1.53 o 
   5  27   1        1.64        1.68      0.14 o 
   6  27   1        1.99        2.29      0.16 o 
   0  28   1      240.36      253.24      4.45 o 
   1  28   1        5.37        5.71      0.20 o 
   2  28   1       64.24       66.65      1.04 o 
   3  28   1       10.23       10.79      0.36 o 
   4  28   1       42.29       43.20      0.66 o 
   5  28   1        2.95        2.97      0.20 o 
   1  29   1       11.54       12.97      0.47 o 
   2  29   1       17.49       16.88      0.38 o 
   3  29   1        2.58        2.47      0.16 o 
   4  29   1       20.60       20.27      0.45 o 
   0  30   1        9.53       10.23      0.41 o 
   2   0   2     1057.40     1028.97     16.15 o 
   4   0   2      655.58      644.69      6.46 o 
   6   0   2     3464.82     3554.74     64.14 o 
   8   0   2      434.10      434.75      5.64 o 
  10   0   2       67.60       62.76      0.93 o 
  12   0   2      543.36      543.16      8.21 o 
  14   0   2      122.58      125.55      2.41 o 
   1   1   2      111.65      108.64      0.76 o 
   2   1   2     1176.91     1212.74     12.99 o 
   3   1   2        3.59        3.25      0.05 o 
   4   1   2      805.58      848.35      8.18 o 
   5   1   2       10.10        8.88      0.09 o 
   6   1   2       60.87       56.22      0.80 o 
   7   1   2       64.53       63.85      0.69 o 
   8   1   2      379.73      390.95      3.45 o 
   9   1   2      131.26      128.82      1.21 o 
  10   1   2      216.07      208.65      2.05 o 
  11   1   2       15.03       15.39      0.23 o 
  12   1   2       19.63       19.13      0.29 o 
  13   1   2       20.01       20.05      0.32 o 
  14   1   2       50.61       50.48      0.75 o 
  15   1   2       34.26       34.72      0.63 o 
   0   2   2       61.19       77.25      0.76 o 
   1   2   2       20.15       17.27      0.14 o 
   2   2   2       16.10       17.89      0.15 o 
   3   2   2        8.91        6.83      0.08 o 
   4   2   2       22.38       17.84      0.15 o 
   5   2   2       29.49       29.47      0.24 o 
   6   2   2        9.55        8.00      0.14 o 
   7   2   2       82.62       79.69      0.91 o 
   8   2   2       20.67       18.31      0.21 o 
   9   2   2        4.73        4.82      0.09 o 
  10   2   2       45.88       42.74      0.45 o 
  11   2   2       10.95       10.42      0.18 o 
  12   2   2        0.68        0.64      0.08 o 
  13   2   2       54.80       53.43      0.74 o 
  14   2   2       19.28       19.71      0.36 o 
  15   2   2        6.71        7.45      0.25 o 
   1   3   2     1235.94     1264.44     10.59 o 
   2   3   2      387.76      357.51      2.79 o 
   3   3   2       18.02       20.84      0.17 o 
   4   3   2      634.44      637.33      4.96 o 
   5   3   2      980.81     1023.00      8.12 o 
   6   3   2      147.53      156.92      1.48 o 
   7   3   2      411.56      412.33      4.26 o 
   8   3   2      159.90      150.60      1.44 o 
   9   3   2       22.87       20.13      0.32 o 
  10   3   2      174.62      173.78      1.77 o 
  11   3   2      172.91      170.90      1.93 o 
  12   3   2       66.90       69.27      0.82 o 
  13   3   2       94.54       94.57      1.11 o 
  14   3   2        5.26        5.90      0.20 o 
  15   3   2        0.71        1.21      0.18 o 
   0   4   2      688.63      746.64     18.13 o 
   1   4   2      441.32      421.08      3.08 o 
   2   4   2       13.75       13.35      0.12 o 
   3   4   2     4285.16     4223.34     60.56 o 
   4   4   2       14.01       17.49      0.17 o 
   5   4   2      728.35      729.32      6.21 o 
   6   4   2      760.56      769.58      7.06 o 
   7   4   2      145.15      135.44      1.53 o 
   8   4   2       40.36       38.02      0.42 o 
   9   4   2     1048.47     1023.92     10.10 o 
  10   4   2       23.38       23.76      0.35 o 
  11   4   2      194.99      194.92      2.43 o 
  12   4   2       70.72       72.44      0.91 o 
  13   4   2        8.49        8.25      0.20 o 
  14   4   2        6.46        6.53      0.23 o 
  15   4   2       97.23       97.41      1.72 o 
   1   5   2      256.68      283.26      2.03 o 
   2   5   2       16.34       15.86      0.14 o 
   3   5   2      123.85      118.91      0.85 o 
   4   5   2       45.58       45.73      0.41 o 
   5   5   2       76.61       90.39      0.83 o 
   6   5   2       48.87       48.32      0.49 o 
   7   5   2      166.28      165.81      1.79 o 
   8   5   2       35.48       34.40      0.38 o 
   9   5   2       39.58       35.75      0.40 o 
  10   5   2        8.53        8.03      0.25 o 
  11   5   2       25.97       26.49      0.42 o 
  12   5   2       29.47       28.63      0.44 o 
  13   5   2       37.08       35.86      0.57 o 
  14   5   2       34.36       35.34      0.67 o 
  15   5   2       17.49       17.82      0.53 o 
   0   6   2        7.38        7.00      0.12 o 
   1   6   2        5.61        8.11      0.08 o 
   2   6   2        1.45        1.39      0.03 o 
   3   6   2      212.36      236.67      1.72 o 
   4   6   2       27.65       28.39      0.25 o 
   5   6   2      213.25      213.50      1.94 o 
   6   6   2        2.74        2.59      0.08 o 
   7   6   2        1.30        2.50      0.08 o 
   8   6   2       43.12       42.72      0.46 o 
   9   6   2       95.43       96.06      1.11 o 
  10   6   2       86.91       84.60      1.11 o 
  11   6   2       53.00       51.43      0.79 o 
  12   6   2        9.31        9.48      0.36 o 
  13   6   2        0.34        0.23      0.10 o 
  14   6   2        8.57        8.76      0.30 o 
  15   6   2        9.29        9.24      0.36 o 
   1   7   2     2464.44     2425.79     24.37 o 
   2   7   2      193.91      205.78      1.53 o 
   3   7   2       98.86      106.20      0.81 o 
   4   7   2      381.13      388.10      3.10 o 
   5   7   2     1288.36     1234.32     15.05 o 
   6   7   2        1.36        1.31      0.06 o 
   7   7   2      898.57      883.69      8.13 o 
   8   7   2      220.97      216.88      2.22 o 
   9   7   2       60.75       62.53      0.75 o 
  10   7   2       85.52       83.99      1.17 o 
  11   7   2      225.64      223.10      3.13 o 
  12   7   2        1.54        1.58      0.12 o 
  13   7   2      163.57      168.28      2.24 o 
  14   7   2       28.53       27.81      0.70 o 
  15   7   2       27.61       29.61      0.69 o 
   0   8   2      687.94      662.20     10.55 o 
   1   8   2      213.13      231.13      1.75 o 
   2   8   2      268.20      266.00      2.01 o 
   3   8   2     2185.00     2299.47     19.96 o 
   4   8   2      104.41      102.21      0.89 o 
   5   8   2       65.25       67.63      0.90 o 
   6   8   2      591.38      572.80      5.46 o 
   7   8   2       52.88       59.40      0.56 o 
   8   8   2      248.15      243.98      2.55 o 
   9   8   2      441.57      433.64      5.38 o 
  10   8   2        0.29        0.22      0.10 o 
  11   8   2       66.08       64.18      0.97 o 
  12   8   2       73.17       74.29      1.11 o 
  13   8   2       14.41       14.80      0.35 o 
  14   8   2       54.90       54.69      1.03 o 
   1   9   2        0.75        1.29      0.03 o 
   2   9   2        3.48        5.49      0.07 o 
   3   9   2       17.09       16.17      0.28 o 
   4   9   2        5.00        6.49      0.12 o 
   5   9   2       66.60       63.16      0.59 o 
   6   9   2       28.81       28.39      0.59 o 
   7   9   2        0.26        0.41      0.05 o 
   8   9   2       22.17       20.52      0.26 o 
   9   9   2       14.27       12.64      0.26 o 
  10   9   2       15.30       14.52      0.30 o 
  11   9   2       37.18       36.62      0.60 o 
  12   9   2       40.35       40.17      0.65 o 
  13   9   2        0.58        0.40      0.16 o 
  14   9   2        4.68        5.37      0.27 o 
   0  10   2      772.10      831.59     12.51 o 
   1  10   2        8.43        7.04      0.08 o 
   2  10   2      140.03      146.68      1.29 o 
   3  10   2       30.88       27.93      0.30 o 
   4  10   2      155.20      168.93      1.67 o 
   5  10   2       19.44       20.55      0.23 o 
   6  10   2      445.26      456.90      4.12 o 
   7  10   2       55.36       57.71      0.52 o 
   8  10   2      147.88      143.41      1.54 o 
   9  10   2        0.32        0.59      0.14 o 
  10  10   2       15.46       16.77      0.38 o 
  11  10   2       55.80       57.62      0.88 o 
  12  10   2       82.54       84.26      1.24 o 
  13  10   2       36.84       37.90      0.72 o 
  14  10   2       32.23       34.00      0.66 o 
   1  11   2       24.87       23.87      0.22 o 
   2  11   2     2898.23     2955.49     25.46 o 
   3  11   2        0.91        0.51      0.05 o 
   4  11   2     1773.34     1777.94     20.99 o 
   5  11   2        0.39        0.81      0.06 o 
   6  11   2       21.41       25.43      0.51 o 
   7  11   2        0.48        1.08      0.12 o 
   8  11   2      660.06      634.40      6.07 o 
   9  11   2        7.77        7.29      0.23 o 
  10  11   2      488.75      486.28      6.73 o 
  11  11   2        0.21        0.28      0.18 o 
  12  11   2       29.09       31.15      0.62 o 
  13  11   2        1.89        1.60      0.16 o 
  14  11   2       88.25       90.91      1.55 o 
   0  12   2     1446.47     1534.21     23.88 o 
   1  12   2      132.27      133.70      1.17 o 
   2  12   2      229.36      236.60      1.97 o 
   3  12   2       37.25       37.42      0.41 o 
   4  12   2       43.29       50.03      0.53 o 
   5  12   2       97.46       95.20      0.86 o 
   6  12   2      646.17      650.72      5.31 o 
   7  12   2        0.84        0.92      0.06 o 
   8  12   2      112.41      109.30      1.02 o 
   9  12   2        4.57        4.59      0.18 o 
  10  12   2       21.92       23.38      0.42 o 
  11  12   2       59.07       58.72      0.95 o 
  12  12   2      123.79      125.70      2.09 o 
  13  12   2       12.74       13.59      0.35 o 
  14  12   2       28.94       29.78      0.64 o 
   1  13   2        9.31        9.24      0.12 o 
   2  13   2        2.73        4.10      0.08 o 
   3  13   2       11.50       11.26      0.15 o 
   4  13   2        4.58        5.37      0.14 o 
   5  13   2       19.09       19.28      0.22 o 
   6  13   2        9.30        8.29      0.25 o 
   7  13   2       15.86       16.02      0.23 o 
   8  13   2        8.54        8.17      0.20 o 
   9  13   2       35.45       34.75      0.54 o 
  10  13   2        8.32        7.83      0.18 o 
  11  13   2       32.92       33.13      0.58 o 
  12  13   2       14.24       13.97      0.37 o 
  13  13   2        0.10        0.05      0.15 o 
   0  14   2      259.91      246.90      2.97 o 
   1  14   2      167.58      173.50      1.58 o 
   2  14   2      138.53      136.52      1.16 o 
   3  14   2      467.36      479.76      4.79 o 
   4  14   2        1.10        1.95      0.07 o 
   5  14   2       81.59       80.42      0.78 o 
   6  14   2      164.76      157.50      1.44 o 
   7  14   2       61.92       62.49      0.63 o 
   8  14   2      116.97      119.31      1.16 o 
   9  14   2      167.95      165.64      1.92 o 
  10  14   2        1.09        1.43      0.13 o 
  11  14   2       42.83       43.74      0.68 o 
  12  14   2       26.74       28.21      0.63 o 
  13  14   2       18.48       18.87      0.53 o 
   1  15   2      990.80      997.67      8.05 o 
   2  15   2      148.72      154.55      1.44 o 
   3  15   2        6.76        7.63      0.22 o 
   4  15   2      140.32      141.90      1.41 o 
   5  15   2      721.03      711.02      6.52 o 
   6  15   2        7.95        7.01      0.12 o 
   7  15   2      679.02      659.99      6.99 o 
   8  15   2       99.76      102.29      1.05 o 
   9  15   2       15.00       16.54      0.35 o 
  10  15   2       29.32       29.26      0.44 o 
  11  15   2      127.40      127.01      2.07 o 
  12  15   2        2.61        2.63      0.20 o 
  13  15   2      117.09      118.32      2.15 o 
   0  16   2       14.73       12.80      0.20 o 
   1  16   2       37.74       39.36      0.35 o 
   2  16   2       50.82       51.44      0.51 o 
   3  16   2      162.72      169.13      1.71 o 
   4  16   2        4.16        3.64      0.09 o 
   5  16   2       99.99       97.38      0.99 o 
   6  16   2        8.45        8.15      0.14 o 
   7  16   2        3.47        3.93      0.12 o 
   8  16   2       21.47       20.76      0.28 o 
   9  16   2       61.39       60.33      0.73 o 
  10  16   2        9.74        9.56      0.19 o 
  11  16   2       37.14       38.62      0.79 o 
  12  16   2        4.14        4.32      0.21 o 
  13  16   2        0.24        0.34      0.15 o 
   1  17   2       52.78       55.84      0.48 o 
   2  17   2        4.20        5.17      0.10 o 
   3  17   2        6.22        5.96      0.12 o 
   4  17   2        2.20        2.03      0.08 o 
   5  17   2       60.14       62.91      0.65 o 
   6  17   2       20.45       21.21      0.26 o 
   7  17   2       83.64       83.22      0.88 o 
   8  17   2       25.60       25.87      0.33 o 
   9  17   2        7.82        7.12      0.16 o 
  10  17   2        1.24        1.43      0.09 o 
  11  17   2        8.47        9.22      0.25 o 
  12  17   2       24.37       24.79      0.53 o 
   0  18   2      113.13      112.61      1.36 o 
   1  18   2      150.03      142.71      1.16 o 
   2  18   2       64.63       64.31      0.62 o 
   3  18   2      679.09      659.12      6.67 o 
   4  18   2       19.55       18.81      0.25 o 
   5  18   2      209.48      207.11      2.25 o 
   6  18   2      105.21      101.57      1.12 o 
   7  18   2       28.64       27.17      0.33 o 
   8  18   2       12.98       12.72      0.32 o 
   9  18   2      195.96      194.94      2.33 o 
  10  18   2       28.40       27.81      0.46 o 
  11  18   2       90.77       96.13      1.79 o 
  12  18   2       34.68       34.45      0.74 o 
   1  19   2      450.93      456.89      3.94 o 
   2  19   2      212.03      209.18      1.92 o 
   3  19   2        0.68        0.64      0.08 o 
   4  19   2      260.86      254.24      2.93 o 
   5  19   2      237.25      240.78      2.96 o 
   6  19   2        4.90        4.62      0.14 o 
   7  19   2      138.35      137.77      1.57 o 
   8  19   2       55.95       55.25      0.66 o 
   9  19   2        3.83        3.93      0.18 o 
  10  19   2       97.94       98.10      1.37 o 
  11  19   2       61.53       63.47      1.24 o 
   0  20   2        2.26        2.44      0.11 o 
   1  20   2        0.09        0.07      0.06 o 
   2  20   2       13.20       12.82      0.21 o 
   3  20   2       14.33       13.09      0.22 o 
   4  20   2        2.75        2.84      0.12 o 
   5  20   2        1.62        1.45      0.13 o 
   6  20   2        1.61        1.56      0.11 o 
   7  20   2       10.25        8.98      0.18 o 
   8  20   2       30.11       29.39      0.44 o 
   9  20   2        9.17        8.80      0.21 o 
  10  20   2        9.38        9.98      0.28 o 
  11  20   2        3.18        3.34      0.19 o 
   1  21   2       10.61        9.52      0.17 o 
   2  21   2      148.90      150.05      1.53 o 
   3  21   2        5.75        5.77      0.15 o 
   4  21   2      105.24      105.05      1.21 o 
   5  21   2        2.79        3.28      0.16 o 
   6  21   2        0.59        0.62      0.10 o 
   7  21   2        4.48        4.27      0.14 o 
   8  21   2       56.55       56.67      0.87 o 
   9  21   2       24.58       26.53      0.45 o 
  10  21   2       45.76       47.25      0.93 o 
   0  22   2      672.54      669.92     10.41 o 
   1  22   2        4.79        4.21      0.12 o 
   2  22   2      151.30      148.50      1.59 o 
   3  22   2        2.60        2.18      0.11 o 
   4  22   2      118.57      115.85      1.40 o 
   5  22   2        0.01        0.07      0.13 o 
   6  22   2      370.63      359.17      4.09 o 
   7  22   2        3.08        2.47      0.13 o 
   8  22   2      119.85      121.06      1.62 o 
   9  22   2        1.04        0.90      0.12 o 
  10  22   2       11.89       12.42      0.39 o 
   1  23   2       44.84       46.68      0.52 o 
   2  23   2      178.96      184.14      2.07 o 
   3  23   2        1.34        1.16      0.10 o 
   4  23   2      187.56      188.20      2.23 o 
   5  23   2        3.88        4.47      0.19 o 
   6  23   2        3.31        3.29      0.14 o 
   7  23   2       22.86       21.99      0.37 o 
   8  23   2       73.99       74.82      0.97 o 
   9  23   2        5.75        5.50      0.20 o 
   0  24   2        0.10        0.42      0.13 o 
   1  24   2        0.00       -0.05      0.10 o 
   2  24   2        0.02       -0.01      0.08 o 
   3  24   2        2.01        2.11      0.11 o 
   4  24   2        0.35        0.23      0.09 o 
   5  24   2       12.67       12.53      0.27 o 
   6  24   2        0.28        0.57      0.11 o 
   7  24   2        6.74        6.80      0.20 o 
   8  24   2        3.55        3.47      0.16 o 
   1  25   2       86.97       88.61      1.17 o 
   2  25   2       23.92       21.96      0.33 o 
   3  25   2        0.03        0.02      0.14 o 
   4  25   2       51.85       50.61      0.66 o 
   5  25   2       57.27       56.73      0.77 o 
   6  25   2       14.63       15.41      0.30 o 
   7  25   2       42.54       41.72      0.66 o 
   8  25   2        7.05        7.07      0.21 o 
   0  26   2       47.59       49.04      0.99 o 
   1  26   2       58.55       60.58      0.83 o 
   2  26   2       14.01       14.06      0.29 o 
   3  26   2      226.19      228.32      2.54 o 
   4  26   2        2.65        2.61      0.15 o 
   5  26   2       78.50       79.06      1.02 o 
   6  26   2       24.81       26.03      0.47 o 
   7  26   2       22.02       21.67      0.47 o 
   1  27   2       45.84       47.18      0.68 o 
   2  27   2        1.13        1.18      0.20 o 
   3  27   2        0.23        0.52      0.12 o 
   4  27   2        0.49        0.75      0.12 o 
   5  27   2       28.33       28.68      0.47 o 
   6  27   2        2.92        2.69      0.16 o 
   0  28   2        0.18        0.33      0.31 o 
   1  28   2        1.39        1.86      0.15 o 
   2  28   2        1.21        1.10      0.14 o 
   3  28   2       20.82       22.14      0.41 o 
   4  28   2        3.84        4.03      0.19 o 
   1  29   2       87.08       85.01      1.30 o 
   2  29   2       20.17       19.89      0.41 o 
   0   0   3        3.14        1.72      0.13 o 
   2   0   3       16.83       16.79      0.19 o 
   4   0   3       36.33       40.07      0.47 o 
   6   0   3       25.34       23.94      0.38 o 
   8   0   3       70.72       72.01      1.00 o 
  10   0   3       73.30       70.89      1.09 o 
  12   0   3        3.77        3.60      0.16 o 
  14   0   3       12.47       12.14      0.56 o 
   1   1   3     1027.42      975.99     13.64 o 
   2   1   3       53.33       53.52      0.37 o 
   3   1   3      165.09      168.76      1.41 o 
   4   1   3       30.45       30.83      0.27 o 
   5   1   3      529.42      534.94      4.05 o 
   6   1   3        6.33        5.92      0.10 o 
   7   1   3      575.17      570.13      5.60 o 
   8   1   3      101.67       98.34      0.94 o 
   9   1   3       61.63       60.08      0.63 o 
  10   1   3        7.17        7.30      0.15 o 
  11   1   3      112.83      112.30      1.23 o 
  12   1   3       11.94       11.44      0.21 o 
  13   1   3      101.65      101.56      1.82 o 
  14   1   3       30.38       28.64      0.88 o 
   0   2   3      754.86      786.71      8.37 o 
   1   2   3      388.32      396.80      2.91 o 
   2   2   3      160.07      162.42      1.21 o 
   3   2   3     3590.97     3637.69     31.65 o 
   4   2   3       50.05       52.52      0.45 o 
   5   2   3      302.88      304.78      2.43 o 
   6   2   3      828.99      824.49      7.63 o 
   7   2   3      111.29      111.86      1.06 o 
   8   2   3      152.45      147.07      1.38 o 
   9   2   3      790.83      764.96      7.32 o 
  10   2   3       13.41       13.73      0.22 o 
  11   2   3      135.36      131.87      1.44 o 
  12   2   3       85.97       84.87      1.00 o 
  13   2   3       12.98       12.77      0.29 o 
  14   2   3       28.39       27.87      0.73 o 
   1   3   3      183.14      185.05      1.38 o 
   2   3   3      128.06      127.18      1.00 o 
   3   3   3       24.82       25.11      0.21 o 
   4   3   3      177.86      179.44      1.45 o 
   5   3   3      273.48      279.40      2.39 o 
   6   3   3       80.64       81.74      0.80 o 
   7   3   3       45.16       44.51      0.44 o 
   8   3   3        7.75        7.21      0.13 o 
   9   3   3        0.88        1.10      0.07 o 
  10   3   3       89.33       88.02      0.98 o 
  11   3   3       72.56       69.88      0.79 o 
  12   3   3       69.03       68.12      0.82 o 
  13   3   3       16.47       16.95      0.35 o 
  14   3   3        0.00        0.09      0.12 o 
   0   4   3       64.31       64.90      0.69 o 
   1   4   3        3.92        3.49      0.06 o 
   2   4   3       18.33       19.08      0.22 o 
   3   4   3       17.93       16.79      0.17 o 
   4   4   3       38.18       37.73      0.36 o 
   5   4   3       28.67       29.48      0.33 o 
   6   4   3      140.18      140.78      1.38 o 
   7   4   3       69.62       69.93      0.70 o 
   8   4   3       21.03       21.45      0.26 o 
   9   4   3        0.02        0.14      0.07 o 
  10   4   3       25.55       24.53      0.32 o 
  11   4   3       48.50       48.43      0.61 o 
  12   4   3       15.99       16.29      0.31 o 
  13   4   3       49.47       49.52      0.98 o 
  14   4   3        0.93        0.93      0.16 o 
   1   5   3       14.08       14.57      0.14 o 
   2   5   3     2402.48     2414.52     20.31 o 
   3   5   3        0.62        0.68      0.04 o 
   4   5   3     1404.81     1407.93     14.61 o 
   5   5   3        7.21        7.70      0.15 o 
   6   5   3       32.33       31.07      0.33 o 
   7   5   3       11.84       11.46      0.17 o 
   8   5   3      558.97      546.57      5.86 o 
   9   5   3       50.29       46.81      0.54 o 
  10   5   3      395.45      381.46      4.02 o 
  11   5   3        3.14        3.21      0.14 o 
  12   5   3       32.57       32.67      0.54 o 
  13   5   3        3.41        3.60      0.19 o 
  14   5   3       78.13       77.97      1.42 o 
   0   6   3     5001.76     5159.72     58.62 o 
   1   6   3       95.10       97.67      0.81 o 
   2   6   3      523.08      531.25      4.85 o 
   3   6   3       25.02       25.90      0.24 o 
   4   6   3      251.88      255.55      2.14 o 
   5   6   3       30.35       29.02      0.39 o 
   6   6   3     1731.68     1683.13     16.87 o 
   7   6   3        0.02        0.08      0.05 o 
   8   6   3      259.77      249.38      2.68 o 
   9   6   3        1.37        1.57      0.14 o 
  10   6   3       38.84       38.29      0.52 o 
  11   6   3       26.67       25.46      0.49 o 
  12   6   3      306.06      302.75      3.75 o 
  13   6   3        4.41        4.73      0.18 o 
  14   6   3       74.33       76.06      1.40 o 
   1   7   3       20.75       19.66      0.20 o 
   2   7   3       66.68       69.59      0.68 o 
   3   7   3        2.83        3.18      0.07 o 
   4   7   3       91.88       92.63      0.87 o 
   5   7   3        0.21        0.47      0.06 o 
   6   7   3        7.04        6.91      0.13 o 
   7   7   3       56.20       55.47      0.54 o 
   8   7   3       87.06       83.12      0.94 o 
   9   7   3       80.81       79.69      0.95 o 
  10   7   3       17.90       17.71      0.33 o 
  11   7   3       21.04       20.86      0.35 o 
  12   7   3        0.05        0.05      0.10 o 
  13   7   3       10.34       10.97      0.32 o 
  14   7   3       14.06       14.18      0.41 o 
   0   8   3      171.47      170.10      1.84 o 
   1   8   3       94.14       94.28      0.92 o 
   2   8   3       85.72       86.57      0.82 o 
   3   8   3      163.35      165.43      1.48 o 
   4   8   3        8.57        9.20      0.14 o 
   5   8   3        1.69        1.99      0.08 o 
   6   8   3       54.40       52.40      0.52 o 
   7   8   3       53.71       52.45      0.52 o 
   8   8   3       97.40       95.95      1.08 o 
   9   8   3       50.88       49.17      0.65 o 
  10   8   3       15.62       14.84      0.29 o 
  11   8   3        6.61        6.52      0.19 o 
  12   8   3       14.99       15.07      0.32 o 
  13   8   3       29.01       28.24      0.48 o 
  14   8   3       42.02       43.24      0.76 o 
   1   9   3     1269.95     1321.45     15.98 o 
   2   9   3      266.55      270.73      2.51 o 
   3   9   3        0.27        0.22      0.06 o 
   4   9   3      399.89      403.89      3.76 o 
   5   9   3      962.24      958.76      9.35 o 
   6   9   3       52.78       51.41      0.56 o 
   7   9   3      679.86      664.06      5.97 o 
   8   9   3      174.69      170.69      1.88 o 
   9   9   3       17.34       16.34      0.28 o 
  10   9   3       91.98       91.49      1.27 o 
  11   9   3      173.48      170.34      2.27 o 
  12   9   3       18.75       18.36      0.40 o 
  13   9   3      124.07      122.90      1.68 o 
  14   9   3       10.54       10.82      0.33 o 
   0  10   3      147.36      148.27      1.85 o 
   1  10   3      127.39      127.03      1.15 o 
   2  10   3       18.47       18.12      0.20 o 
   3  10   3     1060.22     1071.57      9.64 o 
   4  10   3        5.28        5.42      0.12 o 
   5  10   3      366.56      360.91      3.67 o 
   6  10   3      125.75      123.64      1.27 o 
   7  10   3       35.64       34.54      0.38 o 
   8  10   3        1.33        1.28      0.07 o 
   9  10   3      350.10      343.25      3.95 o 
  10  10   3       11.35       10.43      0.24 o 
  11  10   3      103.00      104.19      1.43 o 
  12  10   3       19.37       20.52      0.38 o 
  13  10   3        0.54        0.36      0.12 o 
  14  10   3        0.25        0.15      0.15 o 
   1  11   3        2.07        2.39      0.07 o 
   2  11   3        4.11        4.71      0.09 o 
   3  11   3        1.57        1.36      0.06 o 
   4  11   3       37.17       35.99      0.37 o 
   5  11   3        3.18        2.95      0.08 o 
   6  11   3       41.88       42.35      0.47 o 
   7  11   3        1.53        1.94      0.13 o 
   8  11   3       16.33       16.48      0.22 o 
   9  11   3        0.64        0.68      0.08 o 
  10  11   3       10.05        9.81      0.23 o 
  11  11   3        0.03        0.09      0.11 o 
  12  11   3       29.86       30.33      0.54 o 
  13  11   3        0.16       -0.10      0.16 o 
   0  12   3       32.55       33.31      0.44 o 
   1  12   3       73.97       74.79      0.71 o 
   2  12   3       20.05       20.79      0.22 o 
   3  12   3      542.50      536.10      4.67 o 
   4  12   3       14.41       14.24      0.18 o 
   5  12   3      269.51      266.60      2.35 o 
   6  12   3       35.91       35.65      0.46 o 
   7  12   3       14.44       14.65      0.21 o 
   8  12   3        0.09        0.05      0.07 o 
   9  12   3      181.78      178.01      2.21 o 
  10  12   3       51.07       49.34      0.73 o 
  11  12   3       91.14       91.45      1.36 o 
  12  12   3       20.97       21.04      0.43 o 
  13  12   3        0.00       -0.06      0.16 o 
   1  13   3     1221.40     1232.88     10.75 o 
   2  13   3      260.56      266.53      2.25 o 
   3  13   3        8.04        8.18      0.14 o 
   4  13   3      391.01      384.26      3.48 o 
   5  13   3      647.45      640.18      5.80 o 
   6  13   3        3.70        3.29      0.10 o 
   7  13   3      391.44      378.61      4.53 o 
   8  13   3      130.65      127.48      1.34 o 
   9  13   3       20.00       19.47      0.35 o 
  10  13   3      113.88      109.87      1.50 o 
  11  13   3      128.56      129.50      1.99 o 
  12  13   3        1.85        1.75      0.16 o 
  13  13   3       97.36      102.62      1.75 o 
   0  14   3      138.57      136.98      1.62 o 
   1  14   3       21.56       21.75      0.21 o 
   2  14   3       85.45       84.72      0.77 o 
   3  14   3      278.75      276.45      2.65 o 
   4  14   3       33.18       31.38      0.33 o 
   5  14   3        2.39        2.55      0.10 o 
   6  14   3       86.91       83.88      0.86 o 
   7  14   3       15.35       14.77      0.25 o 
   8  14   3      106.60      105.27      1.17 o 
   9  14   3       77.99       77.28      1.06 o 
  10  14   3        5.28        5.26      0.21 o 
  11  14   3        4.00        4.39      0.20 o 
  12  14   3       17.26       16.89      0.38 o 
  13  14   3       11.46       10.98      0.34 o 
   1  15   3       18.09       17.61      0.18 o 
   2  15   3       45.63       44.77      0.42 o 
   3  15   3        6.24        6.23      0.13 o 
   4  15   3       29.68       29.76      0.33 o 
   5  15   3        8.60        8.82      0.16 o 
   6  15   3        1.21        1.38      0.09 o 
   7  15   3        4.99        5.21      0.21 o 
   8  15   3       40.05       40.71      0.51 o 
   9  15   3       31.09       31.01      0.51 o 
  10  15   3        6.55        6.88      0.26 o 
  11  15   3       13.55       13.11      0.34 o 
  12  15   3        2.35        2.40      0.28 o 
   0  16   3      921.59      919.81     11.53 o 
   1  16   3        0.07        0.17      0.05 o 
   2  16   3      179.36      177.31      1.50 o 
   3  16   3        2.71        2.88      0.11 o 
   4  16   3      166.47      162.46      1.72 o 
   5  16   3        5.17        5.22      0.15 o 
   6  16   3      451.10      437.33      3.98 o 
   7  16   3       13.16       12.76      0.22 o 
   8  16   3      148.59      147.90      1.66 o 
   9  16   3        0.00        0.04      0.09 o 
  10  16   3       12.68       12.42      0.40 o 
  11  16   3       11.92       12.32      0.34 o 
  12  16   3      106.27      107.08      1.97 o 
   1  17   3       57.11       57.14      0.50 o 
   2  17   3      787.08      783.60      7.08 o 
   3  17   3        0.08        0.17      0.07 o 
   4  17   3      639.33      622.30      6.69 o 
   5  17   3        3.16        3.11      0.11 o 
   6  17   3        9.93        9.90      0.19 o 
   7  17   3       14.39       13.51      0.22 o 
   8  17   3      243.80      239.64      2.64 o 
   9  17   3        0.87        0.98      0.10 o 
  10  17   3      207.86      208.64      3.06 o 
  11  17   3        0.03       -0.07      0.15 o 
  12  17   3        9.07        9.83      0.39 o 
   0  18   3       84.58       85.28      1.20 o 
   1  18   3       15.58       15.64      0.20 o 
   2  18   3       24.95       24.50      0.29 o 
   3  18   3        3.92        3.95      0.14 o 
   4  18   3        3.30        3.26      0.13 o 
   5  18   3       50.05       49.49      0.66 o 
   6  18   3       53.77       51.94      0.69 o 
   7  18   3        4.04        4.04      0.13 o 
   8  18   3        6.44        6.01      0.16 o 
   9  18   3        0.88        0.80      0.12 o 
  10  18   3        8.28        7.89      0.25 o 
  11  18   3       26.75       27.32      0.73 o 
   1  19   3       51.69       50.97      0.53 o 
   2  19   3       17.41       17.09      0.24 o 
   3  19   3        2.10        1.89      0.10 o 
   4  19   3       45.62       43.87      0.57 o 
   5  19   3       39.18       38.12      0.56 o 
   6  19   3       21.44       20.98      0.34 o 
   7  19   3        6.72        6.95      0.20 o 
   8  19   3        1.77        1.92      0.12 o 
   9  19   3        3.90        3.79      0.18 o 
  10  19   3       25.83       25.95      0.48 o 
  11  19   3       30.72       31.25      0.81 o 
   0  20   3      128.80      125.49      1.68 o 
   1  20   3      101.42       99.73      1.20 o 
   2  20   3       52.20       51.04      0.62 o 
   3  20   3      364.98      360.83      3.96 o 
   4  20   3        1.91        1.90      0.15 o 
   5  20   3      107.02      104.46      1.32 o 
   6  20   3       82.40       80.95      0.93 o 
   7  20   3       40.78       41.13      0.61 o 
   8  20   3       37.39       36.99      0.61 o 
   9  20   3      158.07      155.68      2.54 o 
  10  20   3        0.39        0.65      0.14 o 
   1  21   3      241.20      238.52      2.78 o 
   2  21   3       20.56       20.05      0.32 o 
   3  21   3        2.55        2.73      0.11 o 
   4  21   3        6.51        6.24      0.17 o 
   5  21   3      163.41      160.32      1.97 o 
   6  21   3        0.36        0.20      0.09 o 
   7  21   3      198.83      198.76      2.61 o 
   8  21   3       15.28       16.05      0.31 o 
   9  21   3        7.66        7.68      0.28 o 
  10  21   3        1.53        1.88      0.17 o 
   0  22   3        0.08        0.40      0.12 o 
   1  22   3        2.23        2.02      0.11 o 
   2  22   3       11.73       11.96      0.22 o 
   3  22   3        0.09        0.06      0.08 o 
   4  22   3        3.70        3.67      0.13 o 
   5  22   3        1.32        1.30      0.12 o 
   6  22   3        0.60        0.58      0.10 o 
   7  22   3        0.01        0.05      0.10 o 
   8  22   3       11.57       11.71      0.29 o 
   9  22   3        0.00        0.02      0.26 o 
   1  23   3       95.97       94.98      1.13 o 
   2  23   3       10.37       10.37      0.22 o 
   3  23   3        3.08        3.24      0.15 o 
   4  23   3        8.08        8.00      0.19 o 
   5  23   3       68.53       68.49      0.90 o 
   6  23   3        3.08        3.05      0.17 o 
   7  23   3       86.30       86.98      1.30 o 
   8  23   3       22.49       22.41      0.42 o 
   0  24   3      109.01      106.90      2.23 o 
   1  24   3       66.01       64.86      0.80 o 
   2  24   3       42.77       43.24      0.58 o 
   3  24   3      248.33      248.21      2.93 o 
   4  24   3       16.36       16.12      0.29 o 
   5  24   3       63.95       63.61      0.75 o 
   6  24   3       74.20       74.45      0.90 o 
   7  24   3       14.87       14.84      0.39 o 
   8  24   3       19.02       18.87      0.57 o 
   1  25   3       47.70       48.31      0.68 o 
   2  25   3       45.01       45.64      0.60 o 
   3  25   3        0.02       -0.02      0.10 o 
   4  25   3       56.32       57.16      0.81 o 
   5  25   3       29.78       30.33      0.43 o 
   6  25   3        3.59        3.65      0.14 o 
   7  25   3       17.30       17.14      0.50 o 
   0  26   3       15.59       15.71      0.48 o 
   1  26   3        0.06        0.01      0.12 o 
   2  26   3        0.42        0.35      0.12 o 
   3  26   3        0.13        0.17      0.09 o 
   4  26   3        1.51        1.61      0.13 o 
   5  26   3        3.12        3.09      0.16 o 
   6  26   3        7.55        7.60      0.22 o 
   1  27   3        0.48        0.40      0.13 o 
   2  27   3      110.57      111.73      1.54 o 
   3  27   3        2.24        2.38      0.12 o 
   4  27   3       94.19       93.34      1.30 o 
   0  28   3      181.38      182.32      3.72 o 
   1  28   3        3.83        3.88      0.19 o 
   2  28   3       49.08       49.99      0.75 o 
   0   0   4     5214.09     5215.37    147.86 o 
   2   0   4      510.65      518.80      6.63 o 
   4   0   4      320.66      332.06      4.31 o 
   6   0   4     1751.59     1766.89     17.82 o 
   8   0   4      260.47      252.83      3.37 o 
  10   0   4       37.01       38.82      0.69 o 
  12   0   4      325.28      326.61      5.33 o 
  14   0   4       82.11       81.72      3.02 o 
   1   1   4       44.56       44.86      0.45 o 
   2   1   4      628.72      629.00      5.35 o 
   3   1   4        0.16        0.20      0.05 o 
   4   1   4      476.42      477.61      4.16 o 
   5   1   4        3.05        3.55      0.08 o 
   6   1   4       23.49       23.75      0.21 o 
   7   1   4       32.49       32.01      0.34 o 
   8   1   4      233.38      223.75      2.13 o 
   9   1   4       71.53       68.58      0.78 o 
  10   1   4      137.06      136.03      1.49 o 
  11   1   4        9.25        9.40      0.19 o 
  12   1   4        9.56       10.38      0.21 o 
  13   1   4       11.66       12.12      0.38 o 
  14   1   4       35.94       34.48      0.88 o 
   0   2   4       31.41       28.15      0.43 o 
   1   2   4        9.66       10.37      0.14 o 
   2   2   4        8.21        7.91      0.13 o 
   3   2   4        5.17        6.36      0.11 o 
   4   2   4        7.26        8.23      0.13 o 
   5   2   4       12.35       12.27      0.14 o 
   6   2   4        1.62        2.00      0.07 o 
   7   2   4       45.42       46.38      0.48 o 
   8   2   4       12.58       12.43      0.20 o 
   9   2   4        3.93        3.89      0.14 o 
  10   2   4       23.57       24.15      0.39 o 
  11   2   4        6.13        6.51      0.17 o 
  12   2   4        0.38        0.25      0.13 o 
  13   2   4       34.73       34.14      0.67 o 
  14   2   4       11.58       11.43      0.33 o 
   1   3   4      656.84      660.42      5.69 o 
   2   3   4      198.21      203.20      2.06 o 
   3   3   4        6.81        6.74      0.11 o 
   4   3   4      329.66      330.54      3.06 o 
   5   3   4      548.22      541.94      4.55 o 
   6   3   4       74.23       72.46      0.65 o 
   7   3   4      254.59      246.23      2.11 o 
   8   3   4       82.68       81.49      0.87 o 
   9   3   4        8.74        8.94      0.19 o 
  10   3   4      105.32      103.38      1.20 o 
  11   3   4      113.46      109.86      1.31 o 
  12   3   4       40.95       40.85      0.62 o 
  13   3   4       63.82       64.95      0.92 o 
  14   3   4        3.31        3.70      0.21 o 
   0   4   4      353.08      354.01      4.61 o 
   1   4   4      221.09      227.97      2.13 o 
   2   4   4       14.40       14.29      0.20 o 
   3   4   4     2009.56     2015.11     25.10 o 
   4   4   4       13.43       13.48      0.18 o 
   5   4   4      390.45      383.72      3.31 o 
   6   4   4      381.85      376.33      3.28 o 
   7   4   4       73.84       75.47      0.68 o 
   8   4   4       24.55       24.08      0.33 o 
   9   4   4      572.32      558.05      5.74 o 
  10   4   4       15.03       14.02      0.25 o 
  11   4   4      122.77      122.15      1.45 o 
  12   4   4       45.84       47.10      0.70 o 
  13   4   4        4.80        5.30      0.18 o 
  14   4   4        4.60        4.49      0.27 o 
   1   5   4      164.84      160.75      1.50 o 
   2   5   4       13.27       14.05      0.21 o 
   3   5   4       46.35       46.79      0.48 o 
   4   5   4       12.68       12.46      0.16 o 
   5   5   4       65.12       60.90      0.56 o 
   6   5   4       27.96       27.73      0.30 o 
   7   5   4      107.27      104.77      0.95 o 
   8   5   4       24.90       23.74      0.31 o 
   9   5   4       19.33       19.95      0.30 o 
  10   5   4        2.91        3.26      0.12 o 
  11   5   4       18.69       17.85      0.29 o 
  12   5   4       19.77       19.79      0.35 o 
  13   5   4       25.07       25.49      0.51 o 
   0   6   4        4.38        5.23      0.26 o 
   1   6   4        9.60        8.95      0.14 o 
   2   6   4        0.57        0.47      0.07 o 
   3   6   4      143.03      137.54      1.26 o 
   4   6   4       18.37       18.71      0.20 o 
   5   6   4      111.30      108.91      1.07 o 
   6   6   4        0.18        0.15      0.07 o 
   7   6   4        2.45        2.22      0.09 o 
   8   6   4       20.89       20.97      0.28 o 
   9   6   4       61.29       60.02      0.73 o 
  10   6   4       51.51       50.75      0.63 o 
  11   6   4       31.53       31.88      0.43 o 
  12   6   4        6.88        7.02      0.21 o 
  13   6   4        0.05        0.29      0.13 o 
   1   7   4     1204.13     1219.37     14.18 o 
   2   7   4      135.09      133.39      1.35 o 
   3   7   4       43.51       42.01      0.43 o 
   4   7   4      215.74      210.55      1.75 o 
   5   7   4      662.92      664.55      6.69 o 
   6   7   4        0.26        0.39      0.07 o 
   7   7   4      510.22      502.70      4.54 o 
   8   7   4      131.30      125.60      1.36 o 
   9   7   4       36.09       34.09      0.46 o 
  10   7   4       54.80       54.08      0.67 o 
  11   7   4      131.31      131.26      1.50 o 
  12   7   4        1.07        1.09      0.13 o 
  13   7   4      108.66      109.93      1.74 o 
   0   8   4      360.14      366.20      4.96 o 
   1   8   4      128.50      127.51      1.31 o 
   2   8   4      139.65      141.09      1.39 o 
   3   8   4     1111.90     1113.57     10.15 o 
   4   8   4       47.75       49.21      0.45 o 
   5   8   4       49.12       47.49      0.52 o 
   6   8   4      302.19      298.32      2.88 o 
   7   8   4       37.56       36.66      0.40 o 
   8   8   4      138.97      135.36      1.38 o 
   9   8   4      262.84      257.27      2.97 o 
  10   8   4        0.06        0.33      0.10 o 
  11   8   4       41.05       41.42      0.61 o 
  12   8   4       45.77       44.54      0.70 o 
  13   8   4       10.51       10.14      0.31 o 
   1   9   4        0.26        0.78      0.13 o 
   2   9   4        5.11        4.77      0.14 o 
   3   9   4        8.46        8.57      0.13 o 
   4   9   4        6.01        5.69      0.10 o 
   5   9   4       39.33       39.79      0.44 o 
   6   9   4       14.68       14.76      0.23 o 
   7   9   4        0.01        0.04      0.07 o 
   8   9   4        8.15        8.86      0.17 o 
   9   9   4        9.94       10.23      0.27 o 
  10   9   4        9.49        9.24      0.20 o 
  11   9   4       25.32       25.54      0.42 o 
  12   9   4       23.16       24.12      0.44 o 
  13   9   4        0.11        0.06      0.15 o 
   0  10   4      467.40      461.34      5.80 o 
   1  10   4        3.78        3.59      0.10 o 
   2  10   4       92.81       91.81      0.87 o 
   3  10   4       16.53       16.10      0.19 o 
   4  10   4       95.30       92.27      0.87 o 
   5  10   4       12.89       12.86      0.18 o 
   6  10   4      274.91      264.07      2.89 o 
   7  10   4       29.20       28.47      0.36 o 
   8  10   4       83.92       84.17      0.89 o 
   9  10   4        0.22        0.19      0.09 o 
  10  10   4       12.95       12.50      0.24 o 
  11  10   4       32.95       32.64      0.50 o 
  12  10   4       58.21       57.73      0.86 o 
  13  10   4       23.75       24.35      0.51 o 
   1  11   4       12.46       12.43      0.18 o 
   2  11   4     1439.33     1461.07     13.71 o 
   3  11   4        0.63        0.71      0.06 o 
   4  11   4      959.50      959.75      9.27 o 
   5  11   4        0.02        0.04      0.05 o 
   6  11   4       13.38       12.06      0.22 o 
   7  11   4        0.51        0.47      0.10 o 
   8  11   4      371.70      371.67      3.81 o 
   9  11   4        4.23        4.40      0.15 o 
  10  11   4      300.95      299.09      3.46 o 
  11  11   4        0.32        0.40      0.12 o 
  12  11   4       18.83       18.85      0.37 o 
   0  12   4      780.27      796.73     10.84 o 
   1  12   4       52.13       52.63      0.53 o 
   2  12   4      132.85      129.33      1.24 o 
   3  12   4       17.04       17.00      0.21 o 
   4  12   4       34.94       33.78      0.39 o 
   5  12   4       49.23       48.09      0.51 o 
   6  12   4      379.84      366.64      4.18 o 
   7  12   4        1.35        1.22      0.10 o 
   8  12   4       68.62       67.83      0.79 o 
   9  12   4        2.19        2.37      0.12 o 
  10  12   4       15.43       14.97      0.33 o 
  11  12   4       35.05       34.67      0.65 o 
  12  12   4       82.25       83.38      1.46 o 
   1  13   4        3.68        3.97      0.10 o 
   2  13   4        1.08        0.92      0.06 o 
   3  13   4        6.30        6.06      0.12 o 
   4  13   4        2.26        2.20      0.09 o 
   5  13   4       10.59       11.28      0.19 o 
   6  13   4        5.41        5.72      0.16 o 
   7  13   4        6.75        6.72      0.21 o 
   8  13   4        4.98        4.85      0.14 o 
   9  13   4       20.48       20.53      0.36 o 
  10  13   4        4.44        4.53      0.19 o 
  11  13   4       20.41       20.89      0.45 o 
  12  13   4        9.06        8.93      0.32 o 
   0  14   4      153.34      150.57      2.37 o 
   1  14   4      102.62      101.00      0.98 o 
   2  14   4       76.58       74.97      0.68 o 
   3  14   4      295.17      286.70      3.07 o 
   4  14   4        0.02        0.15      0.08 o 
   5  14   4       52.14       51.03      0.60 o 
   6  14   4       98.70       96.68      1.25 o 
   7  14   4       43.33       41.15      0.58 o 
   8  14   4       71.32       70.69      0.84 o 
   9  14   4      113.72      110.87      1.48 o 
  10  14   4        0.69        0.83      0.13 o 
  11  14   4       26.96       28.30      0.70 o 
  12  14   4       18.22       18.54      0.46 o 
   1  15   4      548.55      547.17      5.14 o 
   2  15   4       83.43       82.47      0.77 o 
   3  15   4        4.27        3.87      0.11 o 
   4  15   4       79.63       77.72      1.10 o 
   5  15   4      394.81      391.84      4.43 o 
   6  15   4        4.12        4.25      0.16 o 
   7  15   4      391.87      388.82      4.70 o 
   8  15   4       56.09       56.74      0.69 o 
   9  15   4       10.03        9.83      0.25 o 
  10  15   4       19.82       20.24      0.42 o 
  11  15   4       80.74       82.66      1.64 o 
   0  16   4       11.85       10.88      0.32 o 
   1  16   4       25.37       24.47      0.28 o 
   2  16   4       19.21       19.62      0.23 o 
   3  16   4      107.32      103.56      1.16 o 
   4  16   4        4.17        3.85      0.13 o 
   5  16   4       58.16       56.40      0.78 o 
   6  16   4        6.87        6.64      0.26 o 
   7  16   4        3.17        2.77      0.16 o 
   8  16   4       11.26       11.18      0.23 o 
   9  16   4       41.81       41.11      0.72 o 
  10  16   4        8.33        8.13      0.25 o 
  11  16   4       23.87       24.55      0.62 o 
   1  17   4       35.07       33.20      0.39 o 
   2  17   4        2.86        2.98      0.09 o 
   3  17   4        3.04        3.06      0.12 o 
   4  17   4        0.82        0.82      0.09 o 
   5  17   4       35.71       34.78      0.53 o 
   6  17   4       12.12       12.11      0.32 o 
   7  17   4       49.23       49.69      0.67 o 
   8  17   4       16.17       16.06      0.27 o 
   9  17   4        4.30        4.55      0.18 o 
  10  17   4        0.49        0.33      0.13 o 
  11  17   4        5.90        6.72      0.37 o 
   0  18   4       78.94       76.63      1.27 o 
   1  18   4       88.91       86.38      0.93 o 
   2  18   4       37.69       36.70      0.47 o 
   3  18   4      395.88      387.75      4.41 o 
   4  18   4       15.68       15.01      0.25 o 
   5  18   4      126.27      123.20      1.64 o 
   6  18   4       70.77       68.91      1.00 o 
   7  18   4       18.02       18.36      0.35 o 
   8  18   4        8.67        8.28      0.19 o 
   9  18   4      127.89      127.62      1.83 o 
  10  18   4       19.48       19.14      0.40 o 
   1  19   4      256.08      250.45      2.71 o 
   2  19   4      120.20      119.96      1.54 o 
   3  19   4        0.35        0.30      0.10 o 
   4  19   4      149.67      149.38      1.85 o 
   5  19   4      143.26      140.27      1.85 o 
   6  19   4        3.63        3.31      0.20 o 
   7  19   4       90.09       89.31      1.26 o 
   8  19   4       34.19       34.09      0.48 o 
   9  19   4        2.31        2.42      0.17 o 
  10  19   4       63.33       62.29      1.20 o 
   0  20   4        2.86        2.76      0.15 o 
   1  20   4        0.44        0.25      0.13 o 
   2  20   4        8.17        7.88      0.20 o 
   3  20   4       11.28       11.19      0.21 o 
   4  20   4        1.52        1.49      0.11 o 
   5  20   4        0.59        0.65      0.12 o 
   6  20   4        1.55        1.59      0.14 o 
   7  20   4        7.98        8.17      0.23 o 
   8  20   4       17.87       18.10      0.34 o 
   9  20   4        7.25        6.52      0.37 o 
   1  21   4        5.94        5.87      0.17 o 
   2  21   4       94.41       94.02      1.23 o 
   3  21   4        3.33        2.95      0.14 o 
   4  21   4       69.66       68.43      0.84 o 
   5  21   4        1.37        1.18      0.11 o 
   6  21   4        0.26        0.19      0.13 o 
   7  21   4        3.10        3.06      0.16 o 
   8  21   4       39.43       39.55      0.64 o 
   0  22   4      408.88      404.18      8.07 o 
   1  22   4        2.94        2.84      0.13 o 
   2  22   4       95.74       95.90      1.25 o 
   3  22   4        2.15        2.00      0.14 o 
   4  22   4       71.38       70.48      1.09 o 
   5  22   4        0.00        0.03      0.10 o 
   6  22   4      237.69      235.86      3.39 o 
   7  22   4        2.31        2.19      0.15 o 
   8  22   4       78.96       80.40      1.48 o 
   1  23   4       23.50       24.15      0.41 o 
   2  23   4      113.75      113.64      1.37 o 
   3  23   4        0.91        0.67      0.11 o 
   4  23   4      119.42      118.56      1.88 o 
   5  23   4        2.04        1.77      0.11 o 
   6  23   4        1.94        2.06      0.15 o 
   7  23   4       13.75       13.79      0.37 o 
   0  24   4        0.00        0.36      0.17 o 
   1  24   4        0.00       -0.10      0.11 o 
   2  24   4        0.02        0.07      0.11 o 
   3  24   4        1.21        0.93      0.12 o 
   4  24   4        0.40        0.46      0.14 o 
   5  24   4        7.02        6.78      0.21 o 
   6  24   4        0.03        0.10      0.12 o 
   1  25   4       59.38       60.55      0.95 o 
   2  25   4       16.88       16.72      0.35 o 
   3  25   4        0.00       -0.10      0.10 o 
   4  25   4       34.39       34.67      1.00 o 
   5  25   4       41.89       41.58      1.03 o 
   0  26   4       29.70       28.29      0.73 o 
   1  26   4       38.44       38.24      0.64 o 
   2  26   4        8.85        8.92      0.31 o 
   3  26   4      150.27      149.58      2.17 o 
   0   0   5        0.63        0.69      0.13 o 
   2   0   5        6.03        5.89      0.15 o 
   4   0   5       16.88       16.22      0.37 o 
   6   0   5        6.22        6.28      0.16 o 
   8   0   5       28.02       27.82      0.55 o 
  10   0   5       36.96       36.11      1.01 o 
  12   0   5        2.83        2.99      0.21 o 
   1   1   5      471.35      468.17      4.72 o 
   2   1   5       42.16       44.39      0.56 o 
   3   1   5       51.05       49.83      0.79 o 
   4   1   5       23.44       23.80      0.32 o 
   5   1   5      259.82      256.59      2.34 o 
   6   1   5        4.59        4.71      0.10 o 
   7   1   5      284.11      279.47      2.91 o 
   8   1   5       57.07       57.32      0.72 o 
   9   1   5       27.86       27.67      0.43 o 
  10   1   5        5.80        5.53      0.18 o 
  11   1   5       60.41       60.46      0.79 o 
  12   1   5        7.52        7.51      0.21 o 
  13   1   5       60.60       61.50      0.95 o 
   0   2   5      324.27      317.96      4.12 o 
   1   2   5      174.78      172.57      1.66 o 
   2   2   5       75.20       73.70      0.89 o 
   3   2   5     1402.90     1400.46     17.43 o 
   4   2   5       22.94       21.15      0.30 o 
   5   2   5      153.82      151.49      1.41 o 
   6   2   5      335.35      330.82      2.73 o 
   7   2   5       52.70       52.39      0.55 o 
   8   2   5       73.55       74.17      0.86 o 
   9   2   5      375.76      373.58      3.98 o 
  10   2   5        5.81        5.79      0.17 o 
  11   2   5       74.44       75.69      0.96 o 
  12   2   5       47.17       47.76      0.65 o 
  13   2   5        7.20        7.14      0.27 o 
   1   3   5      111.66      112.41      1.12 o 
   2   3   5       70.84       72.27      0.88 o 
   3   3   5        8.71        8.95      0.20 o 
   4   3   5       93.18       92.39      1.00 o 
   5   3   5      142.33      143.82      1.36 o 
   6   3   5       33.16       31.52      0.32 o 
   7   3   5       32.14       30.98      0.37 o 
   8   3   5        6.00        5.88      0.17 o 
   9   3   5        0.00       -0.09      0.09 o 
  10   3   5       47.19       46.12      0.60 o 
  11   3   5       45.25       44.07      0.61 o 
  12   3   5       34.43       34.40      0.50 o 
  13   3   5       11.25       11.32      0.29 o 
   0   4   5       42.70       44.79      0.67 o 
   1   4   5        1.38        1.48      0.07 o 
   2   4   5       11.94       12.09      0.21 o 
   3   4   5        8.61        8.51      0.15 o 
   4   4   5       20.62       21.52      0.29 o 
   5   4   5       13.83       13.03      0.19 o 
   6   4   5       67.32       65.66      0.71 o 
   7   4   5       28.98       27.90      0.34 o 
   8   4   5        9.18        8.79      0.21 o 
   9   4   5        0.01        0.02      0.10 o 
  10   4   5       14.74       15.89      0.30 o 
  11   4   5       23.41       22.67      0.37 o 
  12   4   5       10.77       10.86      0.24 o 
  13   4   5       26.95       27.04      0.49 o 
   1   5   5        3.87        3.56      0.09 o 
   2   5   5      998.58      987.38     10.56 o 
   3   5   5        0.03        0.01      0.06 o 
   4   5   5      656.65      648.02      6.45 o 
   5   5   5        0.82        0.76      0.06 o 
   6   5   5       13.41       12.87      0.21 o 
   7   5   5        4.49        4.77      0.13 o 
   8   5   5      275.54      270.60      3.02 o 
   9   5   5       24.14       24.62      0.36 o 
  10   5   5      212.20      209.82      2.37 o 
  11   5   5        2.29        2.41      0.14 o 
  12   5   5       16.03       17.12      0.32 o 
   0   6   5     1920.09     1864.94     25.11 o 
   1   6   5       26.12       25.38      0.30 o 
   2   6   5      240.39      240.44      2.63 o 
   3   6   5        7.94        7.38      0.15 o 
   4   6   5      120.09      121.38      1.25 o 
   5   6   5       12.74       12.62      0.18 o 
   6   6   5      776.32      766.38      8.48 o 
   7   6   5        0.34        0.36      0.08 o 
   8   6   5      135.15      133.47      1.54 o 
   9   6   5        0.51        0.48      0.10 o 
  10   6   5       20.55       20.99      0.35 o 
  11   6   5       13.31       13.83      0.28 o 
  12   6   5      166.81      166.32      2.36 o 
   1   7   5       10.27       10.64      0.16 o 
   2   7   5       46.63       46.02      0.54 o 
   3   7   5        2.24        2.04      0.09 o 
   4   7   5       53.03       51.33      0.57 o 
   5   7   5        0.09        0.10      0.06 o 
   6   7   5        1.45        1.41      0.12 o 
   7   7   5       22.82       22.65      0.31 o 
   8   7   5       48.58       46.97      0.60 o 
   9   7   5       37.59       36.54      0.49 o 
  10   7   5       11.80       11.51      0.24 o 
  11   7   5       10.69       11.10      0.37 o 
  12   7   5        0.14        0.23      0.14 o 
   0   8   5       91.70       89.91      1.31 o 
   1   8   5       47.31       48.86      0.56 o 
   2   8   5       40.77       39.59      0.46 o 
   3   8   5       92.85       96.42      1.01 o 
   4   8   5        0.83        1.00      0.08 o 
   5   8   5        2.49        2.32      0.14 o 
   6   8   5       33.94       33.13      0.50 o 
   7   8   5       32.30       34.17      0.44 o 
   8   8   5       48.74       49.05      0.61 o 
   9   8   5       33.50       33.22      0.48 o 
  10   8   5        6.61        6.53      0.20 o 
  11   8   5        3.39        3.56      0.19 o 
  12   8   5        8.88        9.05      0.27 o 
   1   9   5      581.87      572.02      5.81 o 
   2   9   5      118.91      116.25      1.30 o 
   3   9   5        0.35        0.51      0.08 o 
   4   9   5      174.48      173.15      1.62 o 
   5   9   5      435.39      426.04      5.02 o 
   6   9   5       23.06       23.12      0.38 o 
   7   9   5      332.88      326.87      3.79 o 
   8   9   5       75.07       76.07      0.91 o 
   9   9   5        8.10        8.63      0.24 o 
  10   9   5       50.52       51.51      0.75 o 
  11   9   5       95.94       93.14      1.21 o 
  12   9   5       10.87       11.09      0.29 o 
   0  10   5       79.20       78.89      1.31 o 
   1  10   5       67.44       69.76      0.76 o 
   2  10   5        2.11        2.40      0.12 o 
   3  10   5      484.15      485.98      4.88 o 
   4  10   5        6.26        6.32      0.11 o 
   5  10   5      168.40      164.98      2.17 o 
   6  10   5       63.21       62.67      0.86 o 
   7  10   5       18.50       19.12      0.32 o 
   8  10   5        0.26        0.24      0.09 o 
   9  10   5      178.83      179.22      2.35 o 
  10  10   5        8.71        8.94      0.25 o 
  11  10   5       57.83       57.73      0.90 o 
  12  10   5       12.92       12.77      0.33 o 
   1  11   5        1.65        1.64      0.08 o 
   2  11   5        2.26        2.18      0.11 o 
   3  11   5        0.42        0.49      0.08 o 
   4  11   5       11.84       12.12      0.17 o 
   5  11   5        0.28        0.40      0.12 o 
   6  11   5       19.49       18.32      0.35 o 
   7  11   5        0.16        0.23      0.11 o 
   8  11   5        9.62        9.29      0.19 o 
   9  11   5        0.25        0.14      0.18 o 
  10  11   5        3.64        3.58      0.18 o 
  11  11   5        0.00        0.08      0.16 o 
   0  12   5       24.56       25.79      0.55 o 
   1  12   5       44.98       43.04      0.52 o 
   2  12   5        9.93       10.13      0.18 o 
   3  12   5      277.05      271.74      2.82 o 
   4  12   5       11.86       12.55      0.22 o 
   5  12   5      127.94      128.20      1.66 o 
   6  12   5       23.96       24.74      0.52 o 
   7  12   5        9.73        9.57      0.25 o 
   8  12   5        0.00        0.15      0.10 o 
   9  12   5      102.09      102.36      1.48 o 
  10  12   5       29.13       29.98      0.52 o 
  11  12   5       50.73       51.67      1.11 o 
   1  13   5      526.96      517.81      6.73 o 
   2  13   5      128.63      123.59      1.46 o 
   3  13   5        3.58        3.61      0.11 o 
   4  13   5      181.75      178.59      2.05 o 
   5  13   5      295.97      297.02      4.01 o 
   6  13   5        2.01        2.23      0.14 o 
   7  13   5      203.73      202.57      2.51 o 
   8  13   5       66.37       64.50      0.82 o 
   9  13   5       10.90       10.72      0.28 o 
  10  13   5       63.08       62.14      0.94 o 
  11  13   5       69.13       70.30      1.25 o 
   0  14   5       74.12       75.38      1.51 o 
   1  14   5       15.85       15.45      0.31 o 
   2  14   5       40.80       41.40      0.49 o 
   3  14   5      143.86      140.42      1.65 o 
   4  14   5       13.80       14.33      0.26 o 
   5  14   5        2.89        2.75      0.18 o 
   6  14   5       45.39       45.57      0.72 o 
   7  14   5       12.05       12.30      0.28 o 
   8  14   5       52.94       51.50      0.72 o 
   9  14   5       47.16       46.56      0.73 o 
  10  14   5        2.46        1.97      0.19 o 
   1  15   5        6.53        6.68      0.19 o 
   2  15   5       21.81       23.36      0.30 o 
   3  15   5        2.95        2.66      0.11 o 
   4  15   5       14.93       15.00      0.28 o 
   5  15   5        3.72        3.55      0.18 o 
   6  15   5        0.71        0.87      0.13 o 
   7  15   5        2.47        2.65      0.15 o 
   8  15   5       20.60       21.58      0.37 o 
   9  15   5       16.50       17.09      0.37 o 
  10  15   5        4.05        3.66      0.22 o 
   0  16   5      460.14      454.52      8.03 o 
   1  16   5        0.10        0.12      0.09 o 
   2  16   5       96.91       94.19      1.21 o 
   3  16   5        0.68        0.74      0.10 o 
   4  16   5       83.64       80.73      1.04 o 
   5  16   5        2.78        2.86      0.20 o 
   6  16   5      245.12      241.14      3.49 o 
   7  16   5        7.45        7.35      0.23 o 
   8  16   5       80.06       80.54      0.96 o 
   9  16   5        0.01       -0.11      0.11 o 
  10  16   5        9.03        8.63      0.29 o 
   1  17   5       22.68       21.34      0.32 o 
   2  17   5      370.88      376.95      4.47 o 
   3  17   5        0.00       -0.04      0.09 o 
   4  17   5      318.38      315.62      3.38 o 
   5  17   5        1.62        1.48      0.13 o 
   6  17   5        5.33        4.89      0.23 o 
   7  17   5        7.36        7.32      0.21 o 
   8  17   5      129.75      130.13      1.58 o 
   9  17   5        0.71        0.64      0.21 o 
   0  18   5       50.23       47.27      0.83 o 
   1  18   5        5.70        6.02      0.17 o 
   2  18   5       13.72       13.87      0.30 o 
   3  18   5        1.91        2.20      0.12 o 
   4  18   5        3.74        3.48      0.12 o 
   5  18   5       22.41       22.24      0.36 o 
   6  18   5       33.82       33.13      0.60 o 
   7  18   5        2.71        2.36      0.15 o 
   8  18   5        4.00        3.80      0.18 o 
   9  18   5        0.33        0.51      0.17 o 
   1  19   5       28.20       29.69      0.42 o 
   2  19   5       10.74       11.20      0.26 o 
   3  19   5        1.15        1.17      0.15 o 
   4  19   5       24.73       24.84      0.40 o 
   5  19   5       24.18       24.39      0.39 o 
   6  19   5       10.31       10.62      0.29 o 
   7  19   5        5.49        5.25      0.20 o 
   8  19   5        1.22        1.28      0.13 o 
   0  20   5       64.86       64.52      1.07 o 
   1  20   5       55.72       55.38      0.76 o 
   2  20   5       26.08       25.64      0.47 o 
   3  20   5      203.05      199.36      2.78 o 
   4  20   5        1.39        1.31      0.13 o 
   5  20   5       59.18       58.43      0.80 o 
   6  20   5       43.90       43.61      0.68 o 
   7  20   5       24.32       23.62      0.43 o 
   1  21   5      129.60      132.72      1.78 o 
   2  21   5       12.71       12.56      0.34 o 
   3  21   5        1.46        1.50      0.13 o 
   4  21   5        4.82        4.71      0.22 o 
   5  21   5       87.92       89.26      1.35 o 
   6  21   5        0.28        0.34      0.13 o 
   7  21   5      109.96      111.11      1.69 o 
   0  22   5        0.26        0.18      0.17 o 
   1  22   5        1.35        1.07      0.15 o 
   2  22   5        4.42        4.81      0.25 o 
   3  22   5        0.39        0.46      0.14 o 
   4  22   5        2.48        2.19      0.19 o 
   5  22   5        0.85        0.56      0.15 o 
   6  22   5        0.62        0.38      0.13 o 
   1  23   5       57.42       56.25      0.82 o 
   2  23   5        7.49        8.10      0.24 o 
   3  23   5        1.54        1.83      0.16 o 
   4  23   5        5.36        5.60      0.22 o 
   5  23   5       40.46       40.21      0.83 o 
   0  24   5       63.92       62.67      1.38 o 
   1  24   5       35.96       35.49      0.66 o 
   2  24   5       23.41       22.98      0.42 o 
   3  24   5      137.29      136.38      2.54 o 
   0   0   6     1636.91     1655.65     27.37 o 
   2   0   6      200.18      192.30      3.67 o 
   4   0   6      120.94      116.95      2.14 o 
   6   0   6      663.43      668.72      9.00 o 
   8   0   6      120.19      122.30      2.11 o 
  10   0   6       16.82       17.27      0.46 o 
   1   1   6       13.78       13.66      0.20 o 
   2   1   6      260.00      258.36      3.53 o 
   3   1   6        0.20        0.35      0.09 o 
   4   1   6      208.55      202.06      2.84 o 
   5   1   6        0.44        0.56      0.11 o 
   6   1   6        6.20        6.09      0.14 o 
   7   1   6       11.63       11.83      0.26 o 
   8   1   6      108.58      110.30      1.42 o 
   9   1   6       29.15       28.62      0.49 o 
  10   1   6       69.10       70.52      0.95 o 
  11   1   6        4.53        4.66      0.19 o 
   0   2   6       10.44       10.55      0.24 o 
   1   2   6        4.60        4.72      0.12 o 
   2   2   6        2.88        3.15      0.12 o 
   3   2   6        3.71        3.54      0.15 o 
   4   2   6        1.87        1.79      0.13 o 
   5   2   6        3.09        3.20      0.15 o 
   6   2   6        0.10        0.01      0.08 o 
   7   2   6       20.22       20.82      0.34 o 
   8   2   6        5.70        5.57      0.21 o 
   9   2   6        3.17        3.06      0.16 o 
  10   2   6        9.62       10.10      0.26 o 
  11   2   6        2.58        2.85      0.18 o 
   1   3   6      274.70      276.03      2.81 o 
   2   3   6       82.15       80.08      0.95 o 
   3   3   6        1.56        1.67      0.13 o 
   4   3   6      128.34      126.59      1.65 o 
   5   3   6      225.55      223.49      2.57 o 
   6   3   6       26.66       26.82      0.36 o 
   7   3   6      120.03      119.80      1.35 o 
   8   3   6       32.73       32.51      0.51 o 
   9   3   6        2.18        2.45      0.15 o 
  10   3   6       50.01       51.05      0.73 o 
  11   3   6       59.57       58.82      0.86 o 
   0   4   6      142.74      145.17      2.08 o 
   1   4   6       91.93       91.55      0.93 o 
   2   4   6       10.70       10.45      0.19 o 
   3   4   6      705.78      695.44      8.49 o 
   4   4   6        8.93        8.64      0.22 o 
   5   4   6      156.28      155.02      1.81 o 
   6   4   6      141.69      142.96      1.82 o 
   7   4   6       29.88       30.71      0.45 o 
   8   4   6       11.75       12.44      0.29 o 
   9   4   6      242.23      242.87      3.00 o 
  10   4   6        7.72        7.63      0.23 o 
  11   4   6       61.65       64.02      0.99 o 
   1   5   6       78.19       78.16      0.87 o 
   2   5   6        8.60        8.79      0.22 o 
   3   5   6       11.56       11.30      0.32 o 
   4   5   6        1.22        1.41      0.13 o 
   5   5   6       37.08       36.81      0.47 o 
   6   5   6       11.92       12.18      0.27 o 
   7   5   6       51.71       52.00      0.64 o 
   8   5   6       14.23       14.13      0.30 o 
   9   5   6        7.19        7.20      0.23 o 
  10   5   6        0.39        0.62      0.14 o 
  11   5   6       10.50       10.65      0.27 o 
   0   6   6        3.20        3.30      0.16 o 
   1   6   6        7.96        8.22      0.20 o 
   2   6   6        0.04        0.09      0.09 o 
   3   6   6       67.99       67.74      1.13 o 
   4   6   6       10.09       10.28      0.28 o 
   5   6   6       42.41       42.25      0.55 o 
   6   6   6        0.34        0.40      0.12 o 
   7   6   6        2.10        2.27      0.14 o 
   8   6   6        6.98        6.67      0.23 o 
   9   6   6       30.14       30.80      0.50 o 
  10   6   6       24.89       24.67      0.45 o 
  11   6   6       14.96       15.78      0.35 o 
   1   7   6      441.81      436.65      5.10 o 
   2   7   6       68.15       67.35      0.82 o 
   3   7   6       13.10       13.26      0.31 o 
   4   7   6       90.22       90.13      1.24 o 
   5   7   6      257.24      256.32      3.21 o 
   6   7   6        0.01       -0.12      0.12 o 
   7   7   6      222.67      219.47      2.72 o 
   8   7   6       59.54       59.43      0.87 o 
   9   7   6       16.09       16.99      0.38 o 
  10   7   6       28.10       28.93      0.52 o 
  11   7   6       61.14       60.56      0.99 o 
   0   8   6      145.26      138.70      2.95 o 
   1   8   6       58.19       57.94      0.71 o 
   2   8   6       54.72       55.16      0.73 o 
   3   8   6      416.58      417.20      4.86 o 
   4   8   6       16.72       16.88      0.34 o 
   5   8   6       28.01       27.75      0.53 o 
   6   8   6      117.35      117.89      1.72 o 
   7   8   6       20.68       21.45      0.34 o 
   8   8   6       59.27       60.24      0.88 o 
   9   8   6      123.15      122.00      1.66 o 
  10   8   6        0.02        0.25      0.15 o 
  11   8   6       20.76       21.03      0.53 o 
   1   9   6        1.70        1.48      0.14 o 
   2   9   6        3.11        3.22      0.14 o 
   3   9   6        3.09        3.37      0.16 o 
   4   9   6        3.75        3.78      0.15 o 
   5   9   6       18.80       18.73      0.38 o 
   6   9   6        5.82        5.67      0.22 o 
   7   9   6        0.31        0.31      0.14 o 
   8   9   6        2.18        2.76      0.17 o 
   9   9   6        5.61        5.43      0.30 o 
  10   9   6        4.40        4.43      0.21 o 
   0  10   6      207.74      207.04      5.47 o 
   1  10   6        0.98        0.74      0.15 o 
   2  10   6       45.31       45.09      0.65 o 
   3  10   6        5.59        5.38      0.15 o 
   4  10   6       43.15       44.43      0.65 o 
   5  10   6        6.11        5.68      0.23 o 
   6  10   6      129.10      131.97      1.91 o 
   7  10   6       12.01       12.63      0.28 o 
   8  10   6       37.06       37.93      0.56 o 
   9  10   6        0.06       -0.01      0.14 o 
  10  10   6        8.52        9.33      0.28 o 
   1  11   6        4.18        4.45      0.22 o 
   2  11   6      532.58      528.34      6.08 o 
   3  11   6        0.30        0.31      0.10 o 
   4  11   6      394.52      399.84      5.41 o 
   5  11   6        0.21        0.15      0.11 o 
   6  11   6        6.11        6.63      0.34 o 
   7  11   6        0.34        0.56      0.12 o 
   8  11   6      164.99      163.20      1.95 o 
   9  11   6        1.67        1.87      0.16 o 
  10  11   6      149.08      152.01      2.29 o 
   0  12   6      313.14      307.83      6.43 o 
   1  12   6       13.71       13.49      0.40 o 
   2  12   6       58.09       57.96      0.74 o 
   3  12   6        5.79        5.85      0.14 o 
   4  12   6       20.96       21.40      0.40 o 
   5  12   6       18.18       18.49      0.38 o 
   6  12   6      172.10      172.36      2.47 o 
   7  12   6        1.21        1.08      0.14 o 
   8  12   6       33.42       33.50      0.48 o 
   9  12   6        0.81        0.94      0.16 o 
   1  13   6        1.58        1.64      0.17 o 
   2  13   6        0.16        0.32      0.12 o 
   3  13   6        2.68        2.53      0.11 o 
   4  13   6        0.67        0.64      0.13 o 
   5  13   6        5.54        5.78      0.24 o 
   6  13   6        2.50        2.32      0.16 o 
   7  13   6        1.49        1.56      0.14 o 
   8  13   6        2.46        2.25      0.13 o 
   9  13   6        9.55        9.56      0.30 o 
   0  14   6       67.86       65.45      1.50 o 
   1  14   6       47.41       47.37      0.86 o 
   2  14   6       31.64       30.20      0.46 o 
   3  14   6      142.40      142.12      1.44 o 
   4  14   6        0.19        0.24      0.13 o 
   5  14   6       26.22       27.02      0.58 o 
   6  14   6       45.63       46.41      0.74 o 
   7  14   6       23.79       24.71      0.41 o 
   8  14   6       34.08       34.53      0.49 o 
   9  14   6       62.70       63.38      1.10 o 
   1  15   6      234.69      233.08      3.45 o 
   2  15   6       36.87       37.38      0.57 o 
   3  15   6        1.96        1.67      0.13 o 
   4  15   6       35.75       36.65      0.61 o 
   5  15   6      168.78      169.11      2.52 o 
   6  15   6        1.54        1.41      0.18 o 
   7  15   6      177.89      176.99      2.12 o 
   8  15   6       25.03       26.13      0.44 o 
   0  16   6        7.37        6.66      0.36 o 
   1  16   6       12.97       13.44      0.29 o 
   2  16   6        4.28        4.47      0.15 o 
   3  16   6       54.51       53.73      1.33 o 
   4  16   6        3.12        2.80      0.17 o 
   5  16   6       26.23       26.97      0.51 o 
   6  16   6        4.55        4.15      0.20 o 
   7  16   6        2.20        2.41      0.17 o 
   8  16   6        4.23        4.53      0.19 o 
   1  17   6       17.89       18.57      0.29 o 
   2  17   6        2.11        2.20      0.15 o 
   3  17   6        1.10        1.02      0.16 o 
   4  17   6        0.05        0.15      0.10 o 
   5  17   6       16.27       17.40      0.32 o 
   6  17   6        5.80        6.05      0.23 o 
   7  17   6       22.62       23.08      0.48 o 
   0  18   6       42.98       43.37      0.79 o 
   1  18   6       41.30       40.22      0.54 o 
   2  18   6       16.96       17.26      0.39 o 
   3  18   6      180.45      174.74      3.49 o 
   4  18   6        9.79        9.80      0.35 o 
   5  18   6       59.99       60.59      0.92 o 
   6  18   6       38.15       37.27      0.64 o 
   7  18   6        9.30        9.19      0.25 o 
   1  19   6      114.04      115.73      1.59 o 
   2  19   6       54.10       52.80      0.93 o 
   3  19   6        0.13        0.04      0.11 o 
   4  19   6       67.81       67.32      1.48 o 
   5  19   6       69.57       72.31      1.60 o 
   6  19   6        2.09        2.29      0.17 o 
   0  20   6        2.27        2.26      0.16 o 
   1  20   6        0.72        0.50      0.12 o 
   2  20   6        3.83        3.56      0.19 o 
   3  20   6        7.37        6.15      0.21 o 
   4  20   6        0.54        0.56      0.21 o 
   5  20   6        0.09       -0.11      0.17 o 
   1  21   6        2.20        2.15      0.14 o 
   2  21   6       47.85       48.25      0.83 o 
   3  21   6        1.54        1.47      0.15 o 
   4  21   6       37.55       38.40      1.26 o 
   0  22   6      199.09      197.55      4.89 o 
   1  22   6        1.33        1.45      0.13 o 
   2  22   6       49.00       48.44      1.02 o 
   0   0   7        0.62        0.88      0.21 o 
   2   0   7        1.13        1.24      0.28 o 
   4   0   7        7.47        7.90      0.36 o 
   6   0   7        0.35        0.15      0.12 o 
   8   0   7        8.33        9.41      0.52 o 
   1   1   7      168.77      171.74      2.32 o 
   2   1   7       21.83       21.44      0.57 o 
   3   1   7       11.80       11.64      0.36 o 
   4   1   7       12.55       12.21      0.30 o 
   5   1   7       99.86       99.36      1.28 o 
   6   1   7        2.22        1.92      0.13 o 
   7   1   7      112.77      113.08      1.58 o 
   8   1   7       25.62       26.14      0.51 o 
   9   1   7       10.22       10.31      0.54 o 
   0   2   7      114.39      117.97      1.93 o 
   1   2   7       64.16       65.54      0.87 o 
   2   2   7       28.40       29.73      0.61 o 
   3   2   7      440.17      446.82      6.95 o 
   4   2   7        9.15        9.37      0.33 o 
   5   2   7       62.26       61.94      0.85 o 
   6   2   7      110.83      113.14      1.31 o 
   7   2   7       21.48       21.65      0.45 o 
   8   2   7       28.89       29.45      0.55 o 
   9   2   7      149.26      151.04      2.36 o 
   1   3   7       50.19       51.02      0.67 o 
   2   3   7       27.71       26.89      0.70 o 
   3   3   7        2.27        2.40      0.23 o 
   4   3   7       36.15       35.94      0.63 o 
   5   3   7       58.02       57.14      0.76 o 
   6   3   7       10.96       10.92      0.36 o 
   7   3   7       17.79       17.76      0.41 o 
   8   3   7        3.19        3.72      0.21 o 
   9   3   7        0.19        0.36      0.15 o 
   0   4   7       21.15       20.82      0.64 o 
   1   4   7        0.15        0.08      0.08 o 
   2   4   7        5.80        5.99      0.27 o 
   3   4   7        1.92        1.87      0.18 o 
   4   4   7        8.81        9.27      0.29 o 
   5   4   7        4.72        4.91      0.17 o 
   6   4   7       26.58       25.95      0.50 o 
   7   4   7       10.80       11.34      0.42 o 
   8   4   7        3.39        3.42      0.21 o 
   9   4   7        0.03        0.22      0.15 o 
   1   5   7        0.93        1.02      0.09 o 
   2   5   7      329.11      337.97      5.28 o 
   3   5   7        0.20        0.19      0.14 o 
   4   5   7      243.85      246.52      3.42 o 
   5   5   7        0.02        0.04      0.09 o 
   6   5   7        4.36        4.18      0.20 o 
   7   5   7        1.40        1.56      0.14 o 
   8   5   7      112.13      111.09      2.72 o 
   9   5   7        9.01        8.73      0.27 o 
   0   6   7      588.45      604.24     12.29 o 
   1   6   7        5.35        5.71      0.28 o 
   2   6   7       88.41       89.76      1.38 o 
   3   6   7        2.17        2.51      0.19 o 
   4   6   7       46.99       48.35      0.78 o 
   5   6   7        4.20        4.27      0.17 o 
   6   6   7      284.48      286.71      3.79 o 
   7   6   7        0.33        0.36      0.12 o 
   8   6   7       58.13       57.90      0.99 o 
   9   6   7        0.19        0.41      0.15 o 
   1   7   7        2.89        2.85      0.16 o 
   2   7   7       23.11       22.67      0.43 o 
   3   7   7        1.26        1.36      0.16 o 
   4   7   7       23.56       23.46      0.43 o 
   5   7   7        0.17        0.47      0.17 o 
   6   7   7        0.15        0.29      0.15 o 
   7   7   7        6.56        6.78      0.21 o 
   8   7   7       21.95       22.21      0.45 o 
   9   7   7       14.60       14.85      0.35 o 
   0   8   7       34.43       34.82      1.36 o 
   1   8   7       18.96       19.06      0.58 o 
   2   8   7       14.41       14.28      0.27 o 
   3   8   7       42.10       43.80      0.72 o 
   4   8   7        0.00       -0.11      0.11 o 
   5   8   7        2.13        2.38      0.27 o 
   6   8   7       15.17       15.50      0.37 o 
   7   8   7       15.78       16.08      0.31 o 
   8   8   7       19.75       19.90      0.42 o 
   1   9   7      213.30      211.48      3.91 o 
   2   9   7       44.52       46.16      0.75 o 
   3   9   7        0.23        0.17      0.12 o 
   4   9   7       62.87       63.28      0.87 o 
   5   9   7      160.80      165.97      2.79 o 
   6   9   7        7.69        7.36      0.28 o 
   7   9   7      134.59      136.28      1.73 o 
   8   9   7       27.29       27.89      0.52 o 
   0  10   7       32.74       31.18      1.85 o 
   1  10   7       28.57       29.61      0.58 o 
   2  10   7        0.00       -0.13      0.13 o 
   3  10   7      179.06      181.32      2.37 o 
   4  10   7        4.25        3.94      0.18 o 
   5  10   7       62.75       64.58      1.05 o 
   6  10   7       25.78       26.00      0.54 o 
   7  10   7        8.26        8.49      0.25 o 
   8  10   7        0.00       -0.02      0.14 o 
   1  11   7        0.79        0.68      0.13 o 
   2  11   7        1.64        1.47      0.12 o 
   3  11   7        0.08       -0.06      0.13 o 
   4  11   7        1.98        2.29      0.16 o 
   5  11   7        0.00        0.14      0.12 o 
   6  11   7        7.61        7.23      0.27 o 
   7  11   7        0.00        0.37      0.14 o 
   8  11   7        5.60        5.49      0.23 o 
   0  12   7       13.97       14.17      0.69 o 
   1  12   7       20.66       19.92      0.39 o 
   2  12   7        4.14        4.19      0.18 o 
   3  12   7      111.64      112.46      1.72 o 
   4  12   7        7.09        7.00      0.23 o 
   5  12   7       49.02       49.61      1.01 o 
   6  12   7       13.19       13.58      0.37 o 
   7  12   7        5.07        4.90      0.28 o 
   1  13   7      187.27      185.66      2.82 o 
   2  13   7       52.19       51.66      0.72 o 
   3  13   7        1.21        1.11      0.13 o 
   4  13   7       69.30       69.88      1.18 o 
   5  13   7      113.67      115.72      3.17 o 
   6  13   7        0.85        0.76      0.19 o 
   7  13   7       89.98       89.39      1.60 o 
   0  14   7       31.60       31.93      0.92 o 
   1  14   7        8.75        8.65      0.23 o 
   2  14   7       15.67       15.89      0.32 o 
   3  14   7       60.25       60.02      1.09 o 
   4  14   7        4.57        4.63      0.23 o 
   5  14   7        2.38        2.04      0.17 o 
   6  14   7       19.72       18.65      0.51 o 
   1  15   7        1.27        1.29      0.13 o 
   2  15   7        9.19        8.87      0.24 o 
   3  15   7        1.20        1.35      0.18 o 
   4  15   7        6.64        6.78      0.26 o 
   5  15   7        1.77        1.75      0.21 o 
   0  16   7      187.38      188.77      5.69 o 
   1  16   7        0.07       -0.07      0.11 o 
   2  16   7       42.81       41.88      0.69 o 
   3  16   7        0.10        0.19      0.15 o 
   4  16   7       34.46       35.14      0.91 o 
   5  16   7        1.21        1.24      0.20 o 
   1  17   7        7.10        7.13      0.17 o 
   2  17   7      146.68      148.15      2.09 o 
   3  17   7        0.00       -0.14      0.14 o 
   4  17   7      133.67      130.03      2.41 o 
   0  18   7       24.42       24.39      0.67 o 
   1  18   7        1.42        1.52      0.14 o 
   2  18   7        6.26        6.34      0.28 o 
   0   0   8      452.73      467.70     18.25 o 
   2   0   8       68.05       68.25      1.24 o 
   4   0   8       41.30       42.47      0.95 o 
   6   0   8      223.73      227.75      5.96 o 
   1   1   8        3.29        3.46      0.22 o 
   2   1   8       89.34       92.47      1.35 o 
   3   1   8        0.33        0.52      0.20 o 
   4   1   8       76.37       76.37      1.08 o 
   5   1   8        0.01        0.30      0.12 o 
   6   1   8        1.39        1.77      0.14 o 
   7   1   8        3.41        3.69      0.22 o 
   0   2   8        2.17        2.05      0.50 o 
   1   2   8        2.21        2.11      0.30 o 
   2   2   8        0.70        0.81      0.12 o 
   3   2   8        2.75        2.43      0.23 o 
   4   2   8        0.59        0.82      0.18 o 
   5   2   8        0.47        0.64      0.12 o 
   6   2   8        0.01        0.25      0.12 o 
   1   3   8       95.91       97.76      1.48 o 
   2   3   8       29.00       30.42      0.55 o 
   3   3   8        0.27        0.39      0.17 o 
   4   3   8       43.14       44.52      0.84 o 
   5   3   8       79.75       81.42      1.01 o 
   6   3   8        8.02        8.25      0.24 o 
   0   4   8       49.25       50.18      1.38 o 
   1   4   8       33.46       34.36      0.64 o 
   2   4   8        5.56        5.28      0.19 o 
   3   4   8      219.48      224.10      2.93 o 
   4   4   8        4.52        4.44      0.21 o 
   5   4   8       54.52       55.93      0.78 o 
   6   4   8       46.49       46.82      0.75 o 
   1   5   8       29.02       29.28      0.70 o 
   2   5   8        4.71        4.66      0.29 o 
   3   5   8        2.42        2.63      0.16 o 
   4   5   8        0.01        0.11      0.14 o 
   5   5   8       16.02       16.47      0.36 o 
   6   5   8        4.35        4.50      0.18 o 
   0   6   8        2.45        2.07      0.19 o 
   1   6   8        3.98        3.90      0.28 o 
   2   6   8        0.02        0.21      0.20 o 
   3   6   8       25.57       26.31      0.50 o 
   4   6   8        4.97        5.28      0.21 o 
   5   6   8       13.84       14.91      0.39 o 
   6   6   8        1.12        1.06      0.17 o 
   1   7   8      142.44      144.89      2.58 o 
   2   7   8       27.75       29.01      0.86 o 
   3   7   8        3.26        3.59      0.20 o 
   4   7   8       32.48       32.76      0.45 o 
   5   7   8       89.13       88.72      1.57 o 
   6   7   8        0.00        0.11      0.16 o 
   0   8   8       51.45       52.04      1.36 o 
   1   8   8       22.38       23.02      0.55 o 
   2   8   8       18.69       18.93      0.46 o 
   3   8   8      136.51      139.75      2.08 o 
   4   8   8        5.51        5.59      0.17 o 
   5   8   8       13.41       13.41      0.35 o 
   1   9   8        2.04        2.13      0.19 o 
   2   9   8        1.02        1.14      0.23 o 
   3   9   8        0.99        1.16      0.14 o 
   4   9   8        1.47        1.59      0.16 o 
   5   9   8        8.47        8.38      0.28 o 
   0  10   8       77.83       75.84      1.88 o 
   1  10   8        0.13        0.31      0.21 o 
   2  10   8       18.37       18.50      0.45 o 
   3  10   8        1.25        1.27      0.16 o 
   4  10   8       16.55       16.84      0.50 o 
   1  11   8        1.10        0.93      0.23 o 
   2  11   8      175.48      179.59      3.34 o 
   3  11   8        0.11        0.08      0.20 o 
   4  11   8      144.18      148.85      2.48 o 
   0  12   8      109.81      107.72      4.62 o 
   1  12   8        2.89        2.94      0.25 o 
   2  12   8       22.20       22.51      0.44 o 
   3  12   8        1.72        2.16      0.21 o 
   1  13   8        0.98        1.16      0.26 o 
                                                 
